# Supplementary material for: Systematic review and meta-analysis of cohort studies of long term outdoor nitrogen dioxide exposure and mortality
Source: PLoS One. 2021 Feb 4;16(2):e0246451. doi: 10.1371/journal.pone.0246451 (PMC7861378; doi:10.1371/journal.pone.0246451)
Supplement: S2 File — (CSV) [file pone.0246451.s007.csv]

Refid	Author-date	Full reference	Location	Region 1	Region 2	Start year	End year	Age	Min age	Max age	Source of exposure data	Pollutant	Averaging time	Units	Mean	Median	25th %ile	75th %ile	Min	Max	Standard Deviation	Population	Subgroup type	Gender	Min age	Max age	Single or mult-pollutant	CO as co-pollutant	O3 as co-pollutant	PM2.5 as co-pollutant	PM10 as co-pollutant	PM10-2.5 as co-pollutant	SO2 as co-pollutant	Effect Measure	Effect Size	Pollutant increment	Increment units	Standard error	Lower 95% CI	Upper 95% CI	Sample size	Pollutant increment (ppb)	LogHR with conversion from Nox (ppb)	SE with conversion from Nox (ppb)	Variance	Outcome group	Label	Derived mean (ppb)	Derived standard deviation (ppb)
39242	Chen 2016	Xi Chen, Li-Wen Zhang, Jia-Ju Huang, Feng-Ju Song, Luo-Ping Zhang, Zheng-Min Qian, Edwin Trevathan, Hong-Jun Mao, Bin Han, Michael Vaughn, Ke-Xin Chen, Ya-Min Liu, Jie Chen, Bao-Xin Zhao, Guo-Hong Jiang, Qing Gu, Zhi-Peng Bai, Guang-Hui Dong, Nai-Jun Tang. Long-term exposure to urban air pollution and lung cancer mortality: A 12-year cohort study in Northern China. The Science of the total enviro…	4 Chinese cities	Other	Other	1998	2009	All	NA	NA	Monitor	NO2	24 hours	ug/m3	40.66	38.18	27.13	53.09	18	78.59	1.57	Entire sample			NA	NA	single pollutant							HR	0.977	10	ug/m3	NA	0.972	0.982	39054	5.315190815	-0.004377759	0.000491252	2.41E-07	AC	Chen 2016 4 Chinese cities AC	21.63283	0.85043
39242	Chen 2016	Xi Chen, Li-Wen Zhang, Jia-Ju Huang, Feng-Ju Song, Luo-Ping Zhang, Zheng-Min Qian, Edwin Trevathan, Hong-Jun Mao, Bin Han, Michael Vaughn, Ke-Xin Chen, Ya-Min Liu, Jie Chen, Bao-Xin Zhao, Guo-Hong Jiang, Qing Gu, Zhi-Peng Bai, Guang-Hui Dong, Nai-Jun Tang. Long-term exposure to urban air pollution and lung cancer mortality: A 12-year cohort study in Northern China. The Science of the total enviro…	4 Chinese cities	Other	Other	1998	2009	All	NA	NA	Monitor	NO2	24 hours	ug/m3	40.66	38.18	27.13	53.09	18	78.59	1.57	Entire sample			NA	NA	multi-pollutant						SO2	HR	0.976	10	ug/m3	NA	0.971	0.981	39054	5.315190815	-0.004570427	0.000491755	2.42E-07	AC	Chen 2016 4 Chinese cities AC with SO2	21.63283	0.85043
39242	Chen 2016	Xi Chen, Li-Wen Zhang, Jia-Ju Huang, Feng-Ju Song, Luo-Ping Zhang, Zheng-Min Qian, Edwin Trevathan, Hong-Jun Mao, Bin Han, Michael Vaughn, Ke-Xin Chen, Ya-Min Liu, Jie Chen, Bao-Xin Zhao, Guo-Hong Jiang, Qing Gu, Zhi-Peng Bai, Guang-Hui Dong, Nai-Jun Tang. Long-term exposure to urban air pollution and lung cancer mortality: A 12-year cohort study in Northern China. The Science of the total enviro…	4 Chinese cities	Other	Other	1998	2009	All	NA	NA	Monitor	NO2	24 hours	ug/m3	40.66	38.18	27.13	53.09	18	78.59	1.57	Entire sample			NA	NA	single pollutant							HR	0.969	10	ug/m3	NA	0.953	0.984	39054	5.315190815	-0.005924654	0.001536364	2.36E-06	LC	Chen 2016 4 Chinese cities LC	21.63283	0.85043
39242	Chen 2016	Xi Chen, Li-Wen Zhang, Jia-Ju Huang, Feng-Ju Song, Luo-Ping Zhang, Zheng-Min Qian, Edwin Trevathan, Hong-Jun Mao, Bin Han, Michael Vaughn, Ke-Xin Chen, Ya-Min Liu, Jie Chen, Bao-Xin Zhao, Guo-Hong Jiang, Qing Gu, Zhi-Peng Bai, Guang-Hui Dong, Nai-Jun Tang. Long-term exposure to urban air pollution and lung cancer mortality: A 12-year cohort study in Northern China. The Science of the total enviro…	4 Chinese cities	Other	Other	1998	2009	All	NA	NA	Monitor	NO2	24 hours	ug/m3	40.66	38.18	27.13	53.09	18	78.59	1.57	Entire sample			NA	NA	multi-pollutant						SO2	HR	0.977	10	ug/m3	NA	0.961	0.992	39054	5.315190815	-0.004377759	0.001523776	2.32E-06	LC	Chen 2016 4 Chinese cities LC with SO2	21.63283	0.85043
39245	Weichenthal 2017	Scott Weichenthal, Lauren L. Pinault, Richard T. Burnett. Impact of Oxidant Gases on the Relationship between Outdoor Fine Particulate Air Pollution and Nonaccidental, Cardiovascular, and Respiratory Mortality. Scientific reports. 2017. 7:16401	Canada	Canada	North America	2001	2011	Specific	25	90	Model	NO2	24 hours	ppb	11.47	10.31	6.44	15.1	0.5	64.78	NA	Entire sample			25	90	single pollutant							HR	1.055	8.111	ppb	NA	1.046	1.064	2448500	8.111	0.006601007	0.000536624	2.88E-07	NC	Weichenthal 2017 Canada NC	11.5	5.27526
39245	Weichenthal 2017	Scott Weichenthal, Lauren L. Pinault, Richard T. Burnett. Impact of Oxidant Gases on the Relationship between Outdoor Fine Particulate Air Pollution and Nonaccidental, Cardiovascular, and Respiratory Mortality. Scientific reports. 2017. 7:16401	Canada	Canada	North America	2001	2011	Specific	25	90	Model	NO2	24 hours	ppb	11.47	10.31	6.44	15.1	0	64.78	NA	Entire sample			25	90	single pollutant							HR	1.045	8.111	ppb	NA	1.03	1.06	2448500	8.111	0.005426814	0.000902972	8.15E-07	CV	Weichenthal 2017 Canada CV	11.5	5.27526
39245	Weichenthal 2017	Scott Weichenthal, Lauren L. Pinault, Richard T. Burnett. Impact of Oxidant Gases on the Relationship between Outdoor Fine Particulate Air Pollution and Nonaccidental, Cardiovascular, and Respiratory Mortality. Scientific reports. 2017. 7:16401	Canada	Canada	North America	2001	2011	Specific	25	90	Model	NO2	24 hours	ppb	11.47	10.31	6.44	15.1	0	64.78	NA	Entire sample			25	90	single pollutant							HR	1.091	8.111	ppb	NA	1.061	1.122	2448500	8.111	0.010737851	0.001758161	3.09E-06	RES	Weichenthal 2017 Canada RES	11.5	5.27526
39248	Kim 2017	Hyeanji Kim, Joonghee Kim, Sunhwa Kim, Si-Hyuck Kang, Hee-Jun Kim, Ho Kim, Jongbae Heo, Seung-Muk Yi, Kyuseok Kim, Tae-Jin Youn, In-Ho Chae. Cardiovascular Effects of Long-Term Exposure to Air Pollution: A Population-Based Study With 900 845 Person-Years of Follow-up. Journal of the American Heart Association. 2017. 6:#pages#	Seoul, Korea	Other	Other	2007	2013	All	18	NA	Monitor	NO2	24 hours	ppb	34.45	32.32	24.52	42.92	6.44	92.35	12.92	Entire sample			NA	NA	single pollutant							HR	1.79	18.4	ppb	NA	1.59	2.03	136094	18.4	0.031642153	0.003387059	1.15E-05	AC	Kim 2017 Seoul, Korea AC	34.5	12.9
39248	Kim 2017	Hyeanji Kim, Joonghee Kim, Sunhwa Kim, Si-Hyuck Kang, Hee-Jun Kim, Ho Kim, Jongbae Heo, Seung-Muk Yi, Kyuseok Kim, Tae-Jin Youn, In-Ho Chae. Cardiovascular Effects of Long-Term Exposure to Air Pollution: A Population-Based Study With 900 845 Person-Years of Follow-up. Journal of the American Heart Association. 2017. 6:#pages#	Seoul, Korea	Other	Other	2007	2013	All	18	NA	Monitor	NO2	24 hours	ppb	34.45	32.32	24.52	42.92	6.44	92.35	12.92	Entire sample			NA	NA	single pollutant							HR	2.65	18.4	ppb	NA	2.29	3.06	136094	18.4	0.052965198	0.004018732	1.62E-05	CEV	Kim 2017 Seoul, Korea CEV	34.5	12.9
39248	Kim 2017	Hyeanji Kim, Joonghee Kim, Sunhwa Kim, Si-Hyuck Kang, Hee-Jun Kim, Ho Kim, Jongbae Heo, Seung-Muk Yi, Kyuseok Kim, Tae-Jin Youn, In-Ho Chae. Cardiovascular Effects of Long-Term Exposure to Air Pollution: A Population-Based Study With 900 845 Person-Years of Follow-up. Journal of the American Heart Association. 2017. 6:#pages#	Seoul, Korea	Other	Other	2007	2013	All	18	NA	Monitor	NO2	24 hours	ppb	34.45	32.32	24.52	42.92	6.44	92.35	12.92	Entire sample			NA	NA	single pollutant							HR	2.67	18.4	ppb	NA	1.94	3.69	136094	18.4	0.05337383	0.008913854	7.95E-05	CV	Kim 2017 Seoul, Korea CV	34.5	12.9
39248	Kim 2017	Hyeanji Kim, Joonghee Kim, Sunhwa Kim, Si-Hyuck Kang, Hee-Jun Kim, Ho Kim, Jongbae Heo, Seung-Muk Yi, Kyuseok Kim, Tae-Jin Youn, In-Ho Chae. Cardiovascular Effects of Long-Term Exposure to Air Pollution: A Population-Based Study With 900 845 Person-Years of Follow-up. Journal of the American Heart Association. 2017. 6:#pages#	Seoul, Korea	Other	Other	2007	2013	All	18	NA	Monitor	NO2	24 hours	ppb	34.45	32.32	24.52	42.92	6.44	92.35	12.92	Entire sample			NA	NA	single pollutant							HR	1.81	18.4	ppb	NA	1.46	2.25	136094	18.4	0.032246024	0.005996198	3.60E-05	IHD	Kim 2017 Seoul, Korea MI	34.5	12.9
39264	Sifaki-Pistolla 2017	Dimitra Sifaki-Pistolla, Christos Lionis, Filippos Koinis, Vassilis Georgoulias, Nikos Tzanakis, of Crete Cancer Registry. Lung cancer and annual mean exposure to outdoor air pollution in Crete, Greece. European journal of cancer prevention : the official journal of the European Cancer Prevention Organisation (ECP). 2017. 26 Joining forces for better cancer registration in Europe:S208	Crete, Greece	Europe	Europe	1992	2014	All	NA	NA	Model	NO2	24 hours	ug/m3	NA	15.2	NA	NA	NA	NA	NA	Entire sample			NA	NA	single pollutant							RR	1.4	10	ug/m3	NA	1.1	1.7	5057	5.315190815	0.063303887	0.020893046	0.000436519	LC	Sifaki-Pistolla 2017 Crete, Greece LC	9.00577	NA
39328	Dehbi 2017	Hakim-Moulay Dehbi, Marta Blangiardo, John Gulliver, Daniela Fecht, Kees de Hoogh, Zaina Al-Kanaani, Therese Tillin, Rebecca Hardy, Nish Chaturvedi, Anna L. Hansell. Air pollution and cardiovascular mortality with over 25years follow-up: A combined analysis of two British cohorts. Environment international. 2017. 99:275	London, UK	Europe	Europe	1989	2015	Specific	40	69	Model	NO2	24 hours	ug/m3	NA	44.24	30.85	46.19	NA	NA	NA	Entire sample			NA	NA	single pollutant							RR	0.97	10	ug/m3	NA	0.81	1.16	7529	5.315190815	-0.005730595	0.017236937	0.000297112	CV	Dehbi 2017 London, UK CV	23.65775	5.0636
39389	Eckel 2016	Sandrah P. Eckel, Myles Cockburn, Yu-Hsiang Shu, Huiyu Deng, Frederick W. Lurmann, Lihua Liu, Frank D. Gilliland. Air pollution affects lung cancer survival. Thorax. 2016. 71:891	California	United States	North America	1988	2009	All	NA	NA	Monitor	NO2	24 hours	ppb	21.9	NA	NA	NA	NA	NA	10.2	Entire sample			NA	NA	single pollutant							HR	1.13	10.2	ppb	NA	1.12	1.13	352053	10.2	0.011982121	0.000222313	4.94E-08	AC	Eckel 2016 California AC	21.9	10.2
39389	Eckel 2016	Sandrah P. Eckel, Myles Cockburn, Yu-Hsiang Shu, Huiyu Deng, Frederick W. Lurmann, Lihua Liu, Frank D. Gilliland. Air pollution affects lung cancer survival. Thorax. 2016. 71:891	California	United States	North America	1988	2009	All	NA	NA	Monitor	NO2	24 hours	ppb	21.9	NA	NA	NA	NA	NA	10.2	Entire sample			NA	NA	single pollutant							HR	1.12	10.2	ppb	NA	1.11	1.12	352053	10.2	0.011110655	0.000224306	5.03E-08	LC	Eckel 2016 California LC	21.9	10.2
39408	Turner 2016	Michelle C. Turner, Michael Jerrett, C. A. Pope, Daniel Krewski, Susan M. Gapstur, W. R. Diver, Bernardo S. Beckerman, Julian D. Marshall, Jason Su, Daniel L. Crouse, Richard T. Burnett. Long-Term Ozone Exposure and Mortality in a Large Prospective Study. American journal of respiratory and critical care medicine. 2016. 193:1134	United States	United States	North America	1982	2004	Specific	30	NA	Model	NO2	24 hours	ppb	11.6	10.8	8.1	14.1	1	37.6	5.1	Entire sample			NA	NA	single pollutant							HR	1.04	10	ppb	NA	1.03	1.06	669046	10	0.003922071	0.000732401	5.36E-07	AC	Turner 2016 United States AC	11.6	5.1
39408	Turner 2016	Michelle C. Turner, Michael Jerrett, C. A. Pope, Daniel Krewski, Susan M. Gapstur, W. R. Diver, Bernardo S. Beckerman, Julian D. Marshall, Jason Su, Daniel L. Crouse, Richard T. Burnett. Long-Term Ozone Exposure and Mortality in a Large Prospective Study. American journal of respiratory and critical care medicine. 2016. 193:1134	United States	United States	North America	1982	2004	Specific	30	NA	Model	NO2	24 hours	ppb	11.6	10.8	8.1	14.1	1	37.6	5.1	Entire sample			NA	NA	multi-pollutant		O3	PM2.5				HR	1.01	6.5	ppb	NA	1	1.02	669046	6.5	0.00153082	0.000777183	6.04E-07	AC	Turner 2016 United States AC with O3 PM2.5	11.6	5.1
39408	Turner 2016	Michelle C. Turner, Michael Jerrett, C. A. Pope, Daniel Krewski, Susan M. Gapstur, W. R. Diver, Bernardo S. Beckerman, Julian D. Marshall, Jason Su, Daniel L. Crouse, Richard T. Burnett. Long-Term Ozone Exposure and Mortality in a Large Prospective Study. American journal of respiratory and critical care medicine. 2016. 193:1134	United States	United States	North America	1982	2004	Specific	30	NA	Model	NO2	24 hours	ppb	11.6	10.8	8.1	14.1	1	37.6	5.1	Entire sample			NA	NA	single pollutant							HR	0.99	10	ppb	NA	0.95	1.02	669046	10	-0.001005034	0.001813671	3.29E-06	CEV	Turner 2016 United States CEV	11.6	5.1
39408	Turner 2016	Michelle C. Turner, Michael Jerrett, C. A. Pope, Daniel Krewski, Susan M. Gapstur, W. R. Diver, Bernardo S. Beckerman, Julian D. Marshall, Jason Su, Daniel L. Crouse, Richard T. Burnett. Long-Term Ozone Exposure and Mortality in a Large Prospective Study. American journal of respiratory and critical care medicine. 2016. 193:1134	United States	United States	North America	1982	2004	Specific	30	NA	Model	NO2	24 hours	ppb	11.6	10.8	8.1	14.1	1	37.6	5.1	Entire sample			NA	NA	multi-pollutant		O3	PM2.5				HR	0.95	6.5	ppb	NA	0.92	0.98	669046	6.5	-0.007891276	0.002479549	6.15E-06	CEV	Turner 2016 United States CEV with O3 PM2.5	11.6	5.1
39408	Turner 2016	Michelle C. Turner, Michael Jerrett, C. A. Pope, Daniel Krewski, Susan M. Gapstur, W. R. Diver, Bernardo S. Beckerman, Julian D. Marshall, Jason Su, Daniel L. Crouse, Richard T. Burnett. Long-Term Ozone Exposure and Mortality in a Large Prospective Study. American journal of respiratory and critical care medicine. 2016. 193:1134	United States	United States	North America	1982	2004	Specific	30	NA	Model	NO2	24 hours	ppb	11.6	10.8	8.1	14.1	1	37.6	5.1	Entire sample			NA	NA	single pollutant							HR	1.01	10	ppb	NA	0.96	1.06	669046	10	0.000995033	0.002527829	6.39E-06	COPD	Turner 2016 United States COPD	11.6	5.1
39408	Turner 2016	Michelle C. Turner, Michael Jerrett, C. A. Pope, Daniel Krewski, Susan M. Gapstur, W. R. Diver, Bernardo S. Beckerman, Julian D. Marshall, Jason Su, Daniel L. Crouse, Richard T. Burnett. Long-Term Ozone Exposure and Mortality in a Large Prospective Study. American journal of respiratory and critical care medicine. 2016. 193:1134	United States	United States	North America	1982	2004	Specific	30	NA	Model	NO2	24 hours	ppb	11.6	10.8	8.1	14.1	1	37.6	5.1	Entire sample			NA	NA	multi-pollutant		O3	PM2.5				HR	0.98	6.5	ppb	NA	0.94	1.02	669046	6.5	-0.003108109	0.003205574	1.03E-05	COPD	Turner 2016 United States COPD with O3 PM2.5	11.6	5.1
39408	Turner 2016	Michelle C. Turner, Michael Jerrett, C. A. Pope, Daniel Krewski, Susan M. Gapstur, W. R. Diver, Bernardo S. Beckerman, Julian D. Marshall, Jason Su, Daniel L. Crouse, Richard T. Burnett. Long-Term Ozone Exposure and Mortality in a Large Prospective Study. American journal of respiratory and critical care medicine. 2016. 193:1134	United States	United States	North America	1982	2004	Specific	30	NA	Model	NO2	24 hours	ppb	11.6	10.8	8.1	14.1	1	37.6	5.1	Entire sample			NA	NA	single pollutant							HR	1.08	10	ppb	NA	1.06	1.1	669046	10	0.007696104	0.00094493	8.93E-07	CV	Turner 2016 United States CV	11.6	5.1
39408	Turner 2016	Michelle C. Turner, Michael Jerrett, C. A. Pope, Daniel Krewski, Susan M. Gapstur, W. R. Diver, Bernardo S. Beckerman, Julian D. Marshall, Jason Su, Daniel L. Crouse, Richard T. Burnett. Long-Term Ozone Exposure and Mortality in a Large Prospective Study. American journal of respiratory and critical care medicine. 2016. 193:1134	United States	United States	North America	1982	2004	Specific	30	NA	Model	NO2	24 hours	ppb	11.6	10.8	8.1	14.1	1	37.6	5.1	Entire sample			NA	NA	multi-pollutant		O3	PM2.5				HR	1.02	6.5	ppb	NA	1.01	1.04	669046	6.5	0.003046558	0.001148759	1.32E-06	CV	Turner 2016 United States CV with O3 PM2.5	11.6	5.1
39408	Turner 2016	Michelle C. Turner, Michael Jerrett, C. A. Pope, Daniel Krewski, Susan M. Gapstur, W. R. Diver, Bernardo S. Beckerman, Julian D. Marshall, Jason Su, Daniel L. Crouse, Richard T. Burnett. Long-Term Ozone Exposure and Mortality in a Large Prospective Study. American journal of respiratory and critical care medicine. 2016. 193:1134	United States	United States	North America	1982	2004	Specific	30	NA	Model	NO2	24 hours	ppb	11.6	10.8	8.1	14.1	1	37.6	5.1	Entire sample			NA	NA	single pollutant							HR	1.14	10	ppb	NA	1.11	1.17	669046	10	0.013102826	0.001342952	1.80E-06	IHD	Turner 2016 United States IHD	11.6	5.1
39408	Turner 2016	Michelle C. Turner, Michael Jerrett, C. A. Pope, Daniel Krewski, Susan M. Gapstur, W. R. Diver, Bernardo S. Beckerman, Julian D. Marshall, Jason Su, Daniel L. Crouse, Richard T. Burnett. Long-Term Ozone Exposure and Mortality in a Large Prospective Study. American journal of respiratory and critical care medicine. 2016. 193:1134	United States	United States	North America	1982	2004	Specific	30	NA	Model	NO2	24 hours	ppb	11.6	10.8	8.1	14.1	1	37.6	5.1	Entire sample			NA	NA	multi-pollutant		O3	PM2.5				HR	1.06	6.5	ppb	NA	1.04	1.08	669046	6.5	0.008964447	0.001481175	2.19E-06	IHD	Turner 2016 United States IHD with O3 PM2.5	11.6	5.1
39408	Turner 2016	Michelle C. Turner, Michael Jerrett, C. A. Pope, Daniel Krewski, Susan M. Gapstur, W. R. Diver, Bernardo S. Beckerman, Julian D. Marshall, Jason Su, Daniel L. Crouse, Richard T. Burnett. Long-Term Ozone Exposure and Mortality in a Large Prospective Study. American journal of respiratory and critical care medicine. 2016. 193:1134	United States	United States	North America	1982	2004	Specific	30	NA	Model	NO2	24 hours	ppb	11.6	10.8	8.1	14.1	1	37.6	5.1	Entire sample			NA	NA	single pollutant							HR	0.99	10	ppb	NA	0.95	1.03	669046	10	-0.001005034	0.002062553	4.25E-06	LC	Turner 2016 United States LC	11.6	5.1
39408	Turner 2016	Michelle C. Turner, Michael Jerrett, C. A. Pope, Daniel Krewski, Susan M. Gapstur, W. R. Diver, Bernardo S. Beckerman, Julian D. Marshall, Jason Su, Daniel L. Crouse, Richard T. Burnett. Long-Term Ozone Exposure and Mortality in a Large Prospective Study. American journal of respiratory and critical care medicine. 2016. 193:1134	United States	United States	North America	1982	2004	Specific	30	NA	Model	NO2	24 hours	ppb	11.6	10.8	8.1	14.1	1	37.6	5.1	Entire sample			NA	NA	multi-pollutant		O3	PM2.5				HR	0.96	6.5	ppb	NA	0.93	0.99	669046	6.5	-0.006280307	0.002453703	6.02E-06	LC	Turner 2016 United States LC with O3 PM2.5	11.6	5.1
39408	Turner 2016	Michelle C. Turner, Michael Jerrett, C. A. Pope, Daniel Krewski, Susan M. Gapstur, W. R. Diver, Bernardo S. Beckerman, Julian D. Marshall, Jason Su, Daniel L. Crouse, Richard T. Burnett. Long-Term Ozone Exposure and Mortality in a Large Prospective Study. American journal of respiratory and critical care medicine. 2016. 193:1134	United States	United States	North America	1982	2004	Specific	30	NA	Model	NO2	24 hours	ppb	11.6	10.8	8.1	14.1	1	37.6	5.1	Entire sample			NA	NA	single pollutant							HR	1.03	10	ppb	NA	0.99	1.07	669046	10	0.00295588	0.001982372	3.93E-06	RES	Turner 2016 United States RES	11.6	5.1
39408	Turner 2016	Michelle C. Turner, Michael Jerrett, C. A. Pope, Daniel Krewski, Susan M. Gapstur, W. R. Diver, Bernardo S. Beckerman, Julian D. Marshall, Jason Su, Daniel L. Crouse, Richard T. Burnett. Long-Term Ozone Exposure and Mortality in a Large Prospective Study. American journal of respiratory and critical care medicine. 2016. 193:1134	United States	United States	North America	1982	2004	Specific	30	NA	Model	NO2	24 hours	ppb	11.6	10.8	8.1	14.1	1	37.6	5.1	Entire sample			NA	NA	multi-pollutant		O3	PM2.5				HR	1	6.5	ppb	NA	0.97	1.02	669046	6.5	0	0.001972599	3.89E-06	RES	Turner 2016 United States RES with O3 PM2.5	11.6	5.1
39422	Turner 2017	Michelle C. Turner, Daniel Krewski, W. R. Diver, C. A. Pope, Richard T. Burnett, Michael Jerrett, Julian D. Marshall, Susan M. Gapstur. Ambient Air Pollution and Cancer Mortality in the Cancer Prevention Study II. Environmental health perspectives. 2017. 125:087013	United States	United States	North America	1982	2004	Specific	30	NA	Model	NO2	24 hours	ppb	11.6	10.8	8.1	14.1	1	37.6	5.1	Entire sample			NA	NA	single pollutant							HR	1.06	6.5	ppb	NA	1.02	1.1	623048	6.5	0.008964447	0.002963405	8.78E-06	CC	Turner 2017 United States CC	11.6	5.1
39422	Turner 2017	Michelle C. Turner, Daniel Krewski, W. R. Diver, C. A. Pope, Richard T. Burnett, Michael Jerrett, Julian D. Marshall, Susan M. Gapstur. Ambient Air Pollution and Cancer Mortality in the Cancer Prevention Study II. Environmental health perspectives. 2017. 125:087013	United States	United States	North America	1982	2004	Specific	30	NA	Model	NO2	24 hours	ppb	11.6	10.8	8.1	14.1	1	37.6	5.1	Subgroup	sex	female	NA	NA	single pollutant							HR	1.06	6.5	ppb	NA	1	1.12	623048	6.5	0.008964447	0.004447751	1.98E-05	CC	Turner 2017 United States CC female	11.6	5.1
39422	Turner 2017	Michelle C. Turner, Daniel Krewski, W. R. Diver, C. A. Pope, Richard T. Burnett, Michael Jerrett, Julian D. Marshall, Susan M. Gapstur. Ambient Air Pollution and Cancer Mortality in the Cancer Prevention Study II. Environmental health perspectives. 2017. 125:087013	United States	United States	North America	1982	2004	Specific	30	NA	Model	NO2	24 hours	ppb	11.6	10.8	8.1	14.1	1	37.6	5.1	Subgroup	sex	male	NA	NA	single pollutant							HR	1.06	6.5	ppb	NA	1.01	1.13	623048	6.5	0.008964447	0.004406095	1.94E-05	CC	Turner 2017 United States CC male	11.6	5.1
39422	Turner 2017	Michelle C. Turner, Daniel Krewski, W. R. Diver, C. A. Pope, Richard T. Burnett, Michael Jerrett, Julian D. Marshall, Susan M. Gapstur. Ambient Air Pollution and Cancer Mortality in the Cancer Prevention Study II. Environmental health perspectives. 2017. 125:087013	United States	United States	North America	1982	2004	Specific	30	NA	Model	NO2	24 hours	ppb	11.6	10.8	8.1	14.1	1	37.6	5.1	Entire sample			NA	NA	multi-pollutant		O3	PM2.5				HR	1.04	6.5	ppb	NA	1	1.09	623048	6.5	0.006033956	0.00338217	1.14E-05	CC	Turner 2017 United States CC with O3 PM2.5	11.6	5.1
39636	Bentayeb 2015	Malek Bentayeb, Verene Wagner, Morgane Stempfelet, Marie Zins, Marcel Goldberg, Mathilde Pascal, Sophie Larrieu, Pascal Beaudeau, Sylvie Cassadou, Daniel Eilstein, Laurent Filleul, Alain Le Tertre, Sylvia Medina, Laurence Pascal, Helene Prouvost, Philippe Quenel, Abdelkrim Zeghnoun, Agnes Lefranc. Association between long-term exposure to air pollution and mortality in France: A 25-year follow-up…	France	Europe	Europe	1989	2013	All	NA	NA	Model	NO2	24 hours	ug/m3	28	25	NA	NA	NA	NA	14.6	Entire sample			NA	NA	single pollutant							HR	1.14	19.3	ug/m3	NA	0.99	1.31	20327	10.25831827	0.012772879	0.006964917	4.85E-05	NC	Bentayeb 2015 France NC	14.88253	7.76018
39636	Bentayeb 2015	Malek Bentayeb, Verene Wagner, Morgane Stempfelet, Marie Zins, Marcel Goldberg, Mathilde Pascal, Sophie Larrieu, Pascal Beaudeau, Sylvie Cassadou, Daniel Eilstein, Laurent Filleul, Alain Le Tertre, Sylvia Medina, Laurence Pascal, Helene Prouvost, Philippe Quenel, Abdelkrim Zeghnoun, Agnes Lefranc. Association between long-term exposure to air pollution and mortality in France: A 25-year follow-up…	France	Europe	Europe	1989	2013	All	NA	NA	Model	NO2	24 hours	ug/m3	28	25	NA	NA	NA	NA	14.6	Entire sample			NA	NA	single pollutant							HR	0.99	19.3	ug/m3	NA	0.59	1.64	20327	10.25831827	-0.000979725	0.025423096	0.000646334	CV	Bentayeb 2015 France CV	14.88253	7.76018
39636	Bentayeb 2015	Malek Bentayeb, Verene Wagner, Morgane Stempfelet, Marie Zins, Marcel Goldberg, Mathilde Pascal, Sophie Larrieu, Pascal Beaudeau, Sylvie Cassadou, Daniel Eilstein, Laurent Filleul, Alain Le Tertre, Sylvia Medina, Laurence Pascal, Helene Prouvost, Philippe Quenel, Abdelkrim Zeghnoun, Agnes Lefranc. Association between long-term exposure to air pollution and mortality in France: A 25-year follow-up…	France	Europe	Europe	1989	2013	All	NA	NA	Model	NO2	24 hours	ug/m3	28	25	NA	NA	NA	NA	14.6	Entire sample			NA	NA	single pollutant							HR	0.91	19.3	ug/m3	NA	0.63	1.32	20327	10.25831827	-0.009193581	0.018393913	0.000338336	RES	Bentayeb 2015 France RES	14.88253	7.76018
39652	Stockfelt 2015	Leo Stockfelt, Eva M. Andersson, Peter Molnar, Annika Rosengren, Lars Wilhelmsen, Gerd Sallsten, Lars Barregard. Long term effects of residential NO(x) exposure on total and cause-specific mortality and incidence of myocardial infarction in a Swedish cohort. Environmental research. 2015. 142:197	Gothenburg, Sweden	Europe	Europe	1970	2007	Specific	48	58	Model	Nox	24 hours	ug/m3	42	38	25	51	5	186	NA	Entire sample			NA	NA	single pollutant							HR	1.02	10	ug/m3	NA	1.01	1.04	7494	5.315190815	0.008606289	0.003245155	1.05E-05	NC	Stockfelt 2015 Gothenburg, Sweden NC	12.72457	8.45005
39652	Stockfelt 2015	Leo Stockfelt, Eva M. Andersson, Peter Molnar, Annika Rosengren, Lars Wilhelmsen, Gerd Sallsten, Lars Barregard. Long term effects of residential NO(x) exposure on total and cause-specific mortality and incidence of myocardial infarction in a Swedish cohort. Environmental research. 2015. 142:197	Gothenburg, Sweden	Europe	Europe	1970	2007	Specific	48	58	Model	Nox	24 hours	ug/m3	42	38	25	51	5	186	NA	Entire sample			NA	NA	single pollutant							HR	1.03	10	ug/m3	NA	0.97	1.09	7494	5.315190815	0.012846356	0.012931325	0.000167219	CEV	Stockfelt 2015 Gothenburg, Sweden CEV	12.72457	8.45005
39652	Stockfelt 2015	Leo Stockfelt, Eva M. Andersson, Peter Molnar, Annika Rosengren, Lars Wilhelmsen, Gerd Sallsten, Lars Barregard. Long term effects of residential NO(x) exposure on total and cause-specific mortality and incidence of myocardial infarction in a Swedish cohort. Environmental research. 2015. 142:197	Gothenburg, Sweden	Europe	Europe	1970	2007	Specific	48	58	Model	Nox	24 hours	ug/m3	42	38	25	51	5	186	NA	Entire sample			NA	NA	single pollutant							HR	1.02	10	ug/m3	NA	1	1.05	7494	5.315190815	0.008606289	0.005409278	2.93E-05	CV	Stockfelt 2015 Gothenburg, Sweden CV	12.72457	8.45005
39652	Stockfelt 2015	Leo Stockfelt, Eva M. Andersson, Peter Molnar, Annika Rosengren, Lars Wilhelmsen, Gerd Sallsten, Lars Barregard. Long term effects of residential NO(x) exposure on total and cause-specific mortality and incidence of myocardial infarction in a Swedish cohort. Environmental research. 2015. 142:197	Gothenburg, Sweden	Europe	Europe	1970	2007	Specific	48	58	Model	Nox	24 hours	ug/m3	42	38	25	51	5	186	NA	Entire sample			NA	NA	single pollutant							HR	1.02	10	ug/m3	NA	0.99	1.05	7494	5.315190815	0.008606289	0.006523541	4.26E-05	IHD	Stockfelt 2015 Gothenburg, Sweden IHD	12.72457	8.45005
39652	Stockfelt 2015	Leo Stockfelt, Eva M. Andersson, Peter Molnar, Annika Rosengren, Lars Wilhelmsen, Gerd Sallsten, Lars Barregard. Long term effects of residential NO(x) exposure on total and cause-specific mortality and incidence of myocardial infarction in a Swedish cohort. Environmental research. 2015. 142:197	Gothenburg, Sweden	Europe	Europe	1970	2007	Specific	48	58	Model	Nox	24 hours	ug/m3	42	38	25	51	5	186	NA	Entire sample			NA	NA	single pollutant							HR	1	10	ug/m3	NA	0.93	1.06	7494	5.315190815	0	0.014505953	0.000210423	RES	Stockfelt 2015 Gothenburg, Sweden RES	12.72457	8.45005
39692	Fischer 2015	Paul H. Fischer, Marten Marra, Caroline B. Ameling, Gerard Hoek, Rob Beelen, Kees de Hoogh, Oscar Breugelmans, Hanneke Kruize, Nicole A. H. Janssen, Danny Houthuijs. Air Pollution and Mortality in Seven Million Adults: The Dutch Environmental Longitudinal Study (DUELS). Environmental health perspectives. 2015. 123:697	Netherlands	Europe	Europe	2004	2011	Specific	30	NA	Model	NO2	24 hours	ug/m3	NA	31	NA	NA	NA	NA	NA	Entire sample			NA	NA	single pollutant							HR	1.03	10	ug/m3	NA	1.02	1.03	7218363	5.315190815	0.005561193	0.000468247	2.19E-07	NC	Fischer 2015 Netherlands NC	16.98857	NA
39692	Fischer 2015	Paul H. Fischer, Marten Marra, Caroline B. Ameling, Gerard Hoek, Rob Beelen, Kees de Hoogh, Oscar Breugelmans, Hanneke Kruize, Nicole A. H. Janssen, Danny Houthuijs. Air Pollution and Mortality in Seven Million Adults: The Dutch Environmental Longitudinal Study (DUELS). Environmental health perspectives. 2015. 123:697	Netherlands	Europe	Europe	2004	2011	Specific	30	NA	Model	NO2	24 hours	ug/m3	NA	31	NA	NA	NA	NA	NA	Entire sample			NA	NA	multi-pollutant				PM10			HR	1.02	10	ug/m3	NA	1.0199	1.0201	7218363	5.315190815	0.003725666	9.41E-06	8.86E-11	NC	Fischer 2015 Netherlands NC with PM10	16.98857	NA
39692	Fischer 2015	Paul H. Fischer, Marten Marra, Caroline B. Ameling, Gerard Hoek, Rob Beelen, Kees de Hoogh, Oscar Breugelmans, Hanneke Kruize, Nicole A. H. Janssen, Danny Houthuijs. Air Pollution and Mortality in Seven Million Adults: The Dutch Environmental Longitudinal Study (DUELS). Environmental health perspectives. 2015. 123:697	Netherlands	Europe	Europe	2004	2011	Specific	30	NA	Model	NO2	24 hours	ug/m3	NA	31	NA	NA	NA	NA	NA	Entire sample			NA	NA	single pollutant							HR	1	10	ug/m3	NA	0.99	1.01	7218363	5.315190815	0	0.00095993	9.21E-07	CV	Fischer 2015 Netherlands CV	16.98857	NA
39692	Fischer 2015	Paul H. Fischer, Marten Marra, Caroline B. Ameling, Gerard Hoek, Rob Beelen, Kees de Hoogh, Oscar Breugelmans, Hanneke Kruize, Nicole A. H. Janssen, Danny Houthuijs. Air Pollution and Mortality in Seven Million Adults: The Dutch Environmental Longitudinal Study (DUELS). Environmental health perspectives. 2015. 123:697	Netherlands	Europe	Europe	2004	2011	Specific	30	NA	Model	NO2	24 hours	ug/m3	NA	31	NA	NA	NA	NA	NA	Entire sample			NA	NA	multi-pollutant				PM10			HR	0.98	10	ug/m3	NA	0.98	0.99	7100000	5.315190815	-0.003800937	0.000487262	2.37E-07	CV	Fischer 2015 Netherlands CV with PM10	16.98857	NA
39692	Fischer 2015	Paul H. Fischer, Marten Marra, Caroline B. Ameling, Gerard Hoek, Rob Beelen, Kees de Hoogh, Oscar Breugelmans, Hanneke Kruize, Nicole A. H. Janssen, Danny Houthuijs. Air Pollution and Mortality in Seven Million Adults: The Dutch Environmental Longitudinal Study (DUELS). Environmental health perspectives. 2015. 123:697	Netherlands	Europe	Europe	2004	2011	Specific	30	NA	Model	NO2	24 hours	ug/m3	NA	31	NA	NA	NA	NA	NA	Entire sample			NA	NA	single pollutant							HR	1.1	10	ug/m3	NA	1.09	1.11	7218363	5.315190815	0.017931657	0.000872659	7.62E-07	LC	Fischer 2015 Netherlands LC	16.98857	NA
39692	Fischer 2015	Paul H. Fischer, Marten Marra, Caroline B. Ameling, Gerard Hoek, Rob Beelen, Kees de Hoogh, Oscar Breugelmans, Hanneke Kruize, Nicole A. H. Janssen, Danny Houthuijs. Air Pollution and Mortality in Seven Million Adults: The Dutch Environmental Longitudinal Study (DUELS). Environmental health perspectives. 2015. 123:697	Netherlands	Europe	Europe	2004	2011	Specific	30	NA	Model	NO2	24 hours	ug/m3	NA	31	NA	NA	NA	NA	NA	Entire sample			NA	NA	multi-pollutant				PM10			HR	1.08	10	ug/m3	NA	1.07	1.1	7100000	5.315190815	0.01447945	0.001327132	1.76E-06	LC	Fischer 2015 Netherlands LC with PM10	16.98857	NA
39692	Fischer 2015	Paul H. Fischer, Marten Marra, Caroline B. Ameling, Gerard Hoek, Rob Beelen, Kees de Hoogh, Oscar Breugelmans, Hanneke Kruize, Nicole A. H. Janssen, Danny Houthuijs. Air Pollution and Mortality in Seven Million Adults: The Dutch Environmental Longitudinal Study (DUELS). Environmental health perspectives. 2015. 123:697	Netherlands	Europe	Europe	2004	2011	Specific	30	NA	Model	NO2	24 hours	ug/m3	NA	31	NA	NA	NA	NA	NA	Entire sample			NA	NA	single pollutant							HR	1.02	10	ug/m3	NA	1.01	1.03	7218363	5.315190815	0.003725666	0.000941107	8.86E-07	RES	Fischer 2015 Netherlands RES	16.98857	NA
39692	Fischer 2015	Paul H. Fischer, Marten Marra, Caroline B. Ameling, Gerard Hoek, Rob Beelen, Kees de Hoogh, Oscar Breugelmans, Hanneke Kruize, Nicole A. H. Janssen, Danny Houthuijs. Air Pollution and Mortality in Seven Million Adults: The Dutch Environmental Longitudinal Study (DUELS). Environmental health perspectives. 2015. 123:697	Netherlands	Europe	Europe	2004	2011	Specific	30	NA	Model	NO2	24 hours	ug/m3	NA	31	NA	NA	NA	NA	NA	Entire sample			NA	NA	multi-pollutant				PM10			HR	0.99	10	ug/m3	NA	0.98	1	7100000	5.315190815	-0.00189087	0.000969627	9.40E-07	RES	Fischer 2015 Netherlands RES with PM10	16.98857	NA
39715	Crouse 2015	Dan L. Crouse, Paul A. Peters, Paul J. Villeneuve, Marc-Olivier Proux, Hwashin H. Shin, Mark S. Goldberg, Markey Johnson, Amanda J. Wheeler, Ryan W. Allen, Dominic Odwa Atari, Michael Jerrett, Michael Brauer, Jeffrey R. Brook, Sabit Cakmak, Richard T. Burnett. Within- and between-city contrasts in nitrogen dioxide and mortality in 10 Canadian cities; a subset of the Canadian Census Health and Env…	10 Canadian cities	Canada	North America	1991	2006	Specific	25	NA	Model	NO2	24 hours	ppb	25.2	NA	NA	NA	NA	NA	2.5	Entire sample			NA	NA	single pollutant							HR	1.05	5	ppb	NA	1.03	1.07	735590	5	0.009758033	0.00194387	3.78E-06	NC	Crouse 2015 10 Canadian cities NC	25.2	2.5
39715	Crouse 2015	Dan L. Crouse, Paul A. Peters, Paul J. Villeneuve, Marc-Olivier Proux, Hwashin H. Shin, Mark S. Goldberg, Markey Johnson, Amanda J. Wheeler, Ryan W. Allen, Dominic Odwa Atari, Michael Jerrett, Michael Brauer, Jeffrey R. Brook, Sabit Cakmak, Richard T. Burnett. Within- and between-city contrasts in nitrogen dioxide and mortality in 10 Canadian cities; a subset of the Canadian Census Health and Env…	10 Canadian cities	Canada	North America	1991	2006	Specific	25	NA	Model	NO2	24 hours	ppb	25.2	NA	NA	NA	NA	NA	2.5	Entire sample			NA	NA	single pollutant							HR	1.01	5	ppb	NA	0.96	1.06	735590	5	0.001990066	0.005055658	2.56E-05	CEV	Crouse 2015 10 Canadian cities CEV	25.2	2.5
39715	Crouse 2015	Dan L. Crouse, Paul A. Peters, Paul J. Villeneuve, Marc-Olivier Proux, Hwashin H. Shin, Mark S. Goldberg, Markey Johnson, Amanda J. Wheeler, Ryan W. Allen, Dominic Odwa Atari, Michael Jerrett, Michael Brauer, Jeffrey R. Brook, Sabit Cakmak, Richard T. Burnett. Within- and between-city contrasts in nitrogen dioxide and mortality in 10 Canadian cities; a subset of the Canadian Census Health and Env…	10 Canadian cities	Canada	North America	1991	2006	Specific	25	NA	Model	NO2	24 hours	ppb	25.2	NA	NA	NA	NA	NA	2.5	Entire sample			NA	NA	single pollutant							HR	1.04	5	ppb	NA	1.01	1.06	735590	5	0.007844143	0.002465234	6.08E-06	CV	Crouse 2015 10 Canadian cities CV	25.2	2.5
39715	Crouse 2015	Dan L. Crouse, Paul A. Peters, Paul J. Villeneuve, Marc-Olivier Proux, Hwashin H. Shin, Mark S. Goldberg, Markey Johnson, Amanda J. Wheeler, Ryan W. Allen, Dominic Odwa Atari, Michael Jerrett, Michael Brauer, Jeffrey R. Brook, Sabit Cakmak, Richard T. Burnett. Within- and between-city contrasts in nitrogen dioxide and mortality in 10 Canadian cities; a subset of the Canadian Census Health and Env…	10 Canadian cities	Canada	North America	1991	2006	Specific	25	NA	Model	NO2	24 hours	ppb	25.2	NA	NA	NA	NA	NA	2.5	Entire sample			NA	NA	single pollutant							HR	1.05	5	ppb	NA	1.02	1.08	735590	5	0.009758033	0.002916246	8.50E-06	IHD	Crouse 2015 10 Canadian cities IHD	25.2	2.5
39715	Crouse 2015	Dan L. Crouse, Paul A. Peters, Paul J. Villeneuve, Marc-Olivier Proux, Hwashin H. Shin, Mark S. Goldberg, Markey Johnson, Amanda J. Wheeler, Ryan W. Allen, Dominic Odwa Atari, Michael Jerrett, Michael Brauer, Jeffrey R. Brook, Sabit Cakmak, Richard T. Burnett. Within- and between-city contrasts in nitrogen dioxide and mortality in 10 Canadian cities; a subset of the Canadian Census Health and Env…	10 Canadian cities	Canada	North America	1991	2006	Specific	25	NA	Model	NO2	24 hours	ppb	25.2	NA	NA	NA	NA	NA	2.5	Entire sample			NA	NA	single pollutant							HR	1.04	5	ppb	NA	0.99	1.08	735590	5	0.007844143	0.004439356	1.97E-05	RES	Crouse 2015 10 Canadian cities RES	25.2	2.5
39828	Beelen 2014	Rob Beelen, Massimo Stafoggia, Ole Raaschou-Nielsen, Zorana Jovanovic Andersen, Wei W. Xun, Klea Katsouyanni, Konstantina Dimakopoulou, Bert Brunekreef, Gudrun Weinmayr, Barbara Hoffmann, Kathrin Wolf, Evangelia Samoli, Danny Houthuijs, Mark Nieuwenhuijsen, Anna Oudin, Bertil Forsberg, David Olsson, Veikko Salomaa, Timo Lanki, Tarja Yli-Tuomi, Bente Oftedal, Geir Aamodt, Per Nafstad, Ulf De Faire…	Europe	Europe	Europe	1985	various	All	NA	NA	Model	NO2	24 hours	ug/m3	NA	NA	NA	NA	NA	NA	NA	Entire sample			NA	NA	single pollutant							HR	1.01	10	ug/m3	NA	0.93	1.1	367383	5.315190815	0.001872055	0.008057425	6.49E-05	CEV	Beelen 2014 Europe CEV	NA	NA
39828	Beelen 2014	Rob Beelen, Massimo Stafoggia, Ole Raaschou-Nielsen, Zorana Jovanovic Andersen, Wei W. Xun, Klea Katsouyanni, Konstantina Dimakopoulou, Bert Brunekreef, Gudrun Weinmayr, Barbara Hoffmann, Kathrin Wolf, Evangelia Samoli, Danny Houthuijs, Mark Nieuwenhuijsen, Anna Oudin, Bertil Forsberg, David Olsson, Veikko Salomaa, Timo Lanki, Tarja Yli-Tuomi, Bente Oftedal, Geir Aamodt, Per Nafstad, Ulf De Faire…	Europe	Europe	Europe	1985	various	All	NA	NA	Model	NO2	24 hours	ug/m3	NA	NA	NA	NA	NA	NA	NA	Entire sample			NA	NA	single pollutant							HR	1.01	10	ug/m3	NA	0.97	1.06	367383	5.315190815	0.001872055	0.004258497	1.81E-05	CV	Beelen 2014 Europe CV	NA	NA
39828	Beelen 2014	Rob Beelen, Massimo Stafoggia, Ole Raaschou-Nielsen, Zorana Jovanovic Andersen, Wei W. Xun, Klea Katsouyanni, Konstantina Dimakopoulou, Bert Brunekreef, Gudrun Weinmayr, Barbara Hoffmann, Kathrin Wolf, Evangelia Samoli, Danny Houthuijs, Mark Nieuwenhuijsen, Anna Oudin, Bertil Forsberg, David Olsson, Veikko Salomaa, Timo Lanki, Tarja Yli-Tuomi, Bente Oftedal, Geir Aamodt, Per Nafstad, Ulf De Faire…	Europe	Europe	Europe	1985	various	All	NA	NA	Model	NO2	24 hours	ug/m3	NA	NA	NA	NA	NA	NA	NA	Entire sample			NA	NA	single pollutant							HR	1	10	ug/m3	NA	0.91	1.09	367383	5.315190815	0	0.008662521	7.50E-05	IHD	Beelen 2014 Europe IHD	NA	NA
39828	Beelen 2014	Rob Beelen, Massimo Stafoggia, Ole Raaschou-Nielsen, Zorana Jovanovic Andersen, Wei W. Xun, Klea Katsouyanni, Konstantina Dimakopoulou, Bert Brunekreef, Gudrun Weinmayr, Barbara Hoffmann, Kathrin Wolf, Evangelia Samoli, Danny Houthuijs, Mark Nieuwenhuijsen, Anna Oudin, Bertil Forsberg, David Olsson, Veikko Salomaa, Timo Lanki, Tarja Yli-Tuomi, Bente Oftedal, Geir Aamodt, Per Nafstad, Ulf De Faire…	Europe	Europe	Europe	1985	various	All	NA	NA	Model	NO2	24 hours	ug/m3	NA	NA	NA	NA	NA	NA	NA	Entire sample			NA	NA	single pollutant							HR	0.98	10	ug/m3	NA	0.88	1.09	367383	5.315190815	-0.003800937	0.010271439	0.000105502	MI	Beelen 2014 Europe MI	NA	NA
39904	Hart 2013	Jaime E. Hart, Eric B. Rimm, Kathryn M. Rexrode, Francine Laden. Changes in traffic exposure and the risk of incident myocardial infarction and all-cause mortality. Epidemiology (Cambridge, Mass.). 2013. 24:734	United States	United States	North America	1988	2008	Specific	30	55	Model	NO2	24 hours	ppb	13.9	NA	NA	NA	0	80.4	NA	Entire sample			NA	NA	single pollutant							HR	1.02	8	ppb	NA	1	1.05	93807	8	0.002475328	0.001555809	2.42E-06	NC	Hart 2013 United States NC	13.9	12.12067
39915	Jerrett 2013	Michael Jerrett, Richard T. Burnett, Bernardo S. Beckerman, Michelle C. Turner, Daniel Krewski, George Thurston, Randall V. Martin, Aaron van Donkelaar, Edward Hughes, Yuanli Shi, Susan M. Gapstur, Michael J. Thun, C. A. Pope. Spatial analysis of air pollution and mortality in California. American journal of respiratory and critical care medicine. 2013. 188:593	California	United States	North America	1982	2000	All	NA	NA	Model	NO2	24 hours	ppb	12.27	12.12	10.21	14.33	3.04	21.94	2.92	Entire sample			NA	NA	single pollutant							RR	1.031	4.1167	ppb	NA	1.008	1.056	73711	4.1167	0.007415941	0.002882734	8.31E-06	AC	Jerrett 2013 California AC	12.3	2.9
39915	Jerrett 2013	Michael Jerrett, Richard T. Burnett, Bernardo S. Beckerman, Michelle C. Turner, Daniel Krewski, George Thurston, Randall V. Martin, Aaron van Donkelaar, Edward Hughes, Yuanli Shi, Susan M. Gapstur, Michael J. Thun, C. A. Pope. Spatial analysis of air pollution and mortality in California. American journal of respiratory and critical care medicine. 2013. 188:593	California	United States	North America	1982	2000	All	NA	NA	Model	NO2	24 hours	ppb	12.27	12.12	10.21	14.33	3.04	21.94	2.92	Entire sample			NA	NA	multi-pollutant		O3	PM2.5				RR	1.025	4.1167	ppb	NA	0.995	1.056	73711	4.1167	0.005998157	0.003687118	1.36E-05	AC	Jerrett 2013 California AC with O3 PM2.5	12.3	2.9
39915	Jerrett 2013	Michael Jerrett, Richard T. Burnett, Bernardo S. Beckerman, Michelle C. Turner, Daniel Krewski, George Thurston, Randall V. Martin, Aaron van Donkelaar, Edward Hughes, Yuanli Shi, Susan M. Gapstur, Michael J. Thun, C. A. Pope. Spatial analysis of air pollution and mortality in California. American journal of respiratory and critical care medicine. 2013. 188:593	California	United States	North America	1982	2000	All	NA	NA	Model	NO2	24 hours	ppb	12.27	12.12	10.21	14.33	3.04	21.94	2.92	Entire sample			NA	NA	single pollutant							RR	1.078	4.1167	ppb	NA	1.016	1.145	73711	4.1167	0.018244582	0.007407068	5.49E-05	CEV	Jerrett 2013 California CEV	12.3	2.9
39915	Jerrett 2013	Michael Jerrett, Richard T. Burnett, Bernardo S. Beckerman, Michelle C. Turner, Daniel Krewski, George Thurston, Randall V. Martin, Aaron van Donkelaar, Edward Hughes, Yuanli Shi, Susan M. Gapstur, Michael J. Thun, C. A. Pope. Spatial analysis of air pollution and mortality in California. American journal of respiratory and critical care medicine. 2013. 188:593	California	United States	North America	1982	2000	All	NA	NA	Model	NO2	24 hours	ppb	12.27	12.12	10.21	14.33	3.04	21.94	2.92	Entire sample			NA	NA	multi-pollutant			PM2.5				RR	1.07	4.1167	ppb	NA	0.998	1.147	73711	4.1167	0.016435166	0.008622906	7.44E-05	CEV	Jerrett 2013 California CEV with PM2.5	12.3	2.9
39915	Jerrett 2013	Michael Jerrett, Richard T. Burnett, Bernardo S. Beckerman, Michelle C. Turner, Daniel Krewski, George Thurston, Randall V. Martin, Aaron van Donkelaar, Edward Hughes, Yuanli Shi, Susan M. Gapstur, Michael J. Thun, C. A. Pope. Spatial analysis of air pollution and mortality in California. American journal of respiratory and critical care medicine. 2013. 188:593	California	United States	North America	1982	2000	All	NA	NA	Model	NO2	24 hours	ppb	12.27	12.12	10.21	14.33	3.04	21.94	2.92	Entire sample			NA	NA	single pollutant							RR	1.048	4.1167	ppb	NA	1.01	1.087	73711	4.1167	0.011388633	0.004552839	2.07E-05	CV	Jerrett 2013 California CV	12.3	2.9
39915	Jerrett 2013	Michael Jerrett, Richard T. Burnett, Bernardo S. Beckerman, Michelle C. Turner, Daniel Krewski, George Thurston, Randall V. Martin, Aaron van Donkelaar, Edward Hughes, Yuanli Shi, Susan M. Gapstur, Michael J. Thun, C. A. Pope. Spatial analysis of air pollution and mortality in California. American journal of respiratory and critical care medicine. 2013. 188:593	California	United States	North America	1982	2000	All	NA	NA	Model	NO2	24 hours	ppb	12.27	12.12	10.21	14.33	3.04	21.94	2.92	Entire sample			NA	NA	multi-pollutant			PM2.5				RR	1.03	4.1167	ppb	NA	0.987	1.075	73711	4.1167	0.007180218	0.005292399	2.80E-05	CV	Jerrett 2013 California CV with PM2.5	12.3	2.9
39915	Jerrett 2013	Michael Jerrett, Richard T. Burnett, Bernardo S. Beckerman, Michelle C. Turner, Daniel Krewski, George Thurston, Randall V. Martin, Aaron van Donkelaar, Edward Hughes, Yuanli Shi, Susan M. Gapstur, Michael J. Thun, C. A. Pope. Spatial analysis of air pollution and mortality in California. American journal of respiratory and critical care medicine. 2013. 188:593	California	United States	North America	1982	2000	All	NA	NA	Model	NO2	24 hours	ppb	12.27	12.12	10.21	14.33	3.04	21.94	2.92	Entire sample			NA	NA	single pollutant							RR	1.066	4.1167	ppb	NA	1.015	1.119	73711	4.1167	0.015525379	0.006044743	3.65E-05	IHD	Jerrett 2013 California IHD	12.3	2.9
39915	Jerrett 2013	Michael Jerrett, Richard T. Burnett, Bernardo S. Beckerman, Michelle C. Turner, Daniel Krewski, George Thurston, Randall V. Martin, Aaron van Donkelaar, Edward Hughes, Yuanli Shi, Susan M. Gapstur, Michael J. Thun, C. A. Pope. Spatial analysis of air pollution and mortality in California. American journal of respiratory and critical care medicine. 2013. 188:593	California	United States	North America	1982	2000	All	NA	NA	Model	NO2	24 hours	ppb	12.27	12.12	10.21	14.33	3.04	21.94	2.92	Entire sample			NA	NA	multi-pollutant			PM2.5				RR	1.029	4.1167	ppb	NA	0.972	1.09	73711	4.1167	0.006944265	0.007100073	5.04E-05	IHD	Jerrett 2013 California IHD with PM2.5	12.3	2.9
39915	Jerrett 2013	Michael Jerrett, Richard T. Burnett, Bernardo S. Beckerman, Michelle C. Turner, Daniel Krewski, George Thurston, Randall V. Martin, Aaron van Donkelaar, Edward Hughes, Yuanli Shi, Susan M. Gapstur, Michael J. Thun, C. A. Pope. Spatial analysis of air pollution and mortality in California. American journal of respiratory and critical care medicine. 2013. 188:593	California	United States	North America	1982	2000	All	NA	NA	Model	NO2	24 hours	ppb	12.27	12.12	10.21	14.33	3.04	21.94	2.92	Entire sample			NA	NA	single pollutant							RR	1.111	4.1167	ppb	NA	1.02	1.21	73711	4.1167	0.025569148	0.010585166	0.000112046	LC	Jerrett 2013 California LC	12.3	2.9
39915	Jerrett 2013	Michael Jerrett, Richard T. Burnett, Bernardo S. Beckerman, Michelle C. Turner, Daniel Krewski, George Thurston, Randall V. Martin, Aaron van Donkelaar, Edward Hughes, Yuanli Shi, Susan M. Gapstur, Michael J. Thun, C. A. Pope. Spatial analysis of air pollution and mortality in California. American journal of respiratory and critical care medicine. 2013. 188:593	California	United States	North America	1982	2000	All	NA	NA	Model	NO2	24 hours	ppb	12.27	12.12	10.21	14.33	3.04	21.94	2.92	Entire sample			NA	NA	multi-pollutant		O3	PM2.5				RR	1.078	4.1167	ppb	NA	0.967	1.201	73711	4.1167	0.018244582	0.013429082	0.00018034	LC	Jerrett 2013 California LC with O3 PM2.5	12.3	2.9
39915	Jerrett 2013	Michael Jerrett, Richard T. Burnett, Bernardo S. Beckerman, Michelle C. Turner, Daniel Krewski, George Thurston, Randall V. Martin, Aaron van Donkelaar, Edward Hughes, Yuanli Shi, Susan M. Gapstur, Michael J. Thun, C. A. Pope. Spatial analysis of air pollution and mortality in California. American journal of respiratory and critical care medicine. 2013. 188:593	California	United States	North America	1982	2000	All	NA	NA	Model	NO2	24 hours	ppb	12.27	12.12	10.21	14.33	3.04	21.94	2.92	Entire sample			NA	NA	single pollutant							RR	0.999	4.1167	ppb	NA	0.927	1.077	73711	4.1167	-0.000243035	0.00929397	8.64E-05	RES	Jerrett 2013 California RES	12.3	2.9
39915	Jerrett 2013	Michael Jerrett, Richard T. Burnett, Bernardo S. Beckerman, Michelle C. Turner, Daniel Krewski, George Thurston, Randall V. Martin, Aaron van Donkelaar, Edward Hughes, Yuanli Shi, Susan M. Gapstur, Michael J. Thun, C. A. Pope. Spatial analysis of air pollution and mortality in California. American journal of respiratory and critical care medicine. 2013. 188:593	California	United States	North America	1982	2000	All	NA	NA	Model	NO2	24 hours	ppb	12.27	12.12	10.21	14.33	3.04	21.94	2.92	Entire sample			NA	NA	multi-pollutant		O3	PM2.5				RR	0.969	4.1167	ppb	NA	0.881	1.066	73711	4.1167	-0.007649493	0.011811706	0.000139516	RES	Jerrett 2013 California RES with O3 PM2.5	12.3	2.9
39948	Carey 2013	Iain M. Carey, Richard W. Atkinson, Andrew J. Kent, Tjeerd van Staa, Derek G. Cook, H. R. Anderson. Mortality associations with long-term exposure to outdoor air pollution in a national English cohort. American journal of respiratory and critical care medicine. 2013. 187:1226	England	Europe	Europe	2003	2007	Specific	40	89	Model	NO2	24 hours	ug/m3	22.5	NA	NA	NA	4.5	60.8	7.4	Entire sample			NA	NA	single pollutant							HR	1.03	10.7	ug/m3	NA	1	1.05	830429	5.687254172	0.005197377	0.002188485	4.79E-06	AC	Carey 2013 England AC	11.95918	3.93324
39948	Carey 2013	Iain M. Carey, Richard W. Atkinson, Andrew J. Kent, Tjeerd van Staa, Derek G. Cook, H. R. Anderson. Mortality associations with long-term exposure to outdoor air pollution in a national English cohort. American journal of respiratory and critical care medicine. 2013. 187:1226	England	Europe	Europe	2003	2007	Specific	40	89	Model	NO2	24 hours	ug/m3	22.5	NA	NA	NA	4.5	60.8	7.4	Entire sample			NA	NA	multi-pollutant		O3					HR	1	10.7	ug/m3	NA	0.96	1.03	830429	5.687254172	0	0.003156934	9.97E-06	AC	Carey 2013 England AC with O3	11.95918	3.93324
39948	Carey 2013	Iain M. Carey, Richard W. Atkinson, Andrew J. Kent, Tjeerd van Staa, Derek G. Cook, H. R. Anderson. Mortality associations with long-term exposure to outdoor air pollution in a national English cohort. American journal of respiratory and critical care medicine. 2013. 187:1226	England	Europe	Europe	2003	2007	Specific	40	89	Model	NO2	24 hours	ug/m3	22.5	NA	NA	NA	4.5	60.8	7.4	Entire sample			NA	NA	single pollutant							HR	1	10.7	ug/m3	NA	0.97	1.03	830429	5.687254172	0	0.002692111	7.25E-06	CV	Carey 2013 England CV	11.95918	3.93324
39948	Carey 2013	Iain M. Carey, Richard W. Atkinson, Andrew J. Kent, Tjeerd van Staa, Derek G. Cook, H. R. Anderson. Mortality associations with long-term exposure to outdoor air pollution in a national English cohort. American journal of respiratory and critical care medicine. 2013. 187:1226	England	Europe	Europe	2003	2007	Specific	40	89	Model	NO2	24 hours	ug/m3	22.5	NA	NA	NA	4.5	60.8	7.4	Entire sample			NA	NA	single pollutant							HR	1.06	10.7	ug/m3	NA	1	1.12	830429	5.687254172	0.010245526	0.005083363	2.58E-05	LC	Carey 2013 England LC	11.95918	3.93324
39948	Carey 2013	Iain M. Carey, Richard W. Atkinson, Andrew J. Kent, Tjeerd van Staa, Derek G. Cook, H. R. Anderson. Mortality associations with long-term exposure to outdoor air pollution in a national English cohort. American journal of respiratory and critical care medicine. 2013. 187:1226	England	Europe	Europe	2003	2007	Specific	40	89	Model	NO2	24 hours	ug/m3	22.5	NA	NA	NA	4.5	60.8	7.4	Entire sample			NA	NA	single pollutant							HR	1.09	10.7	ug/m3	NA	1.04	1.14	830429	5.687254172	0.015152777	0.004118032	1.70E-05	RES	Carey 2013 England RES	11.95918	3.93324
39966	Tonne 2013	Cathryn Tonne, Paul Wilkinson. Long-term exposure to air pollution is associated with survival following acute coronary syndrome. European heart journal. 2013. 34:1306	England and Wales	Europe	Europe	2004	2010	Specific	25	NA	Model	NO2	24 hours	ug/m3	18.8	NA	NA	NA	NA	NA	6.8	Entire sample			NA	NA	single pollutant							HR	1.01	10	ug/m3	NA	0.98	1.04	154204	5.315190815	0.001872055	0.002852021	8.13E-06	AC	Tonne 2013 England and Wales AC	9.99256	3.61433
39968	Gan 2013	Wen Qi Gan, J. M. FitzGerald, Chris Carlsten, Mohsen Sadatsafavi, Michael Brauer. Associations of ambient air pollution with chronic obstructive pulmonary disease hospitalization and mortality. American journal of respiratory and critical care medicine. 2013. 187:721	Vancouver, Canada	Canada	North America	1999	2002	Specific	45	85	Model	NO2	24 hours	ug/m3	32.2	30.7	26.7	35.1	15.3	57.7	8.1	Entire sample			NA	NA	single pollutant							RR	1.04	8.4	ug/m3	NA	0.96	1.13	467994	4.464760285	0.008784506	0.00931556	8.68E-05	RES	Gan 2013 Vancouver, Canada COPD	17.11491	4.3053
39968	Gan 2013	Wen Qi Gan, J. M. FitzGerald, Chris Carlsten, Mohsen Sadatsafavi, Michael Brauer. Associations of ambient air pollution with chronic obstructive pulmonary disease hospitalization and mortality. American journal of respiratory and critical care medicine. 2013. 187:721	Vancouver, Canada	Canada	North America	1999	2002	Specific	45	85	Model	NO2	24 hours	ug/m3	32.2	30.7	26.7	35.1	15.3	57.7	8.1	Entire sample			NA	NA	multi-pollutant			PM2.5, BC				RR	1.03	8.4	ug/m3	NA	0.93	1.13	467994	4.464760285	0.006620468	0.011129578	0.000123868	RES	Gan 2013 Vancouver, Canada COPD with PM2.5, BC	17.11491	4.3053
39973	Villeneuve 2013	Paul J. Villeneuve, Michael Jerrett, Jason Su, Richard T. Burnett, Hong Chen, Jeffrey Brook, Amanda J. Wheeler, Sabit Cakmak, Mark S. Goldberg. A cohort study of intra-urban variations in volatile organic compounds and mortality, Toronto, Canada. Environmental pollution (Barking, Essex : 1987). 2013. 183:30	Toronto, Canada	Canada	North America	1982	2004	Specific	35	NA	Model	NO2	24 hours	ppb	28.93	26.54	NA	NA	13.59	60.6	6.34	Entire sample			NA	NA	multi-pollutant		VOCs					RR	1.01	5.92	ppb	NA	0.99	1.04	58760	5.92	0.001680799	0.002123166	4.51E-06	NC	Villeneuve 2013 Toronto, Canada NC with VOCs	28.9	6.3
39973	Villeneuve 2013	Paul J. Villeneuve, Michael Jerrett, Jason Su, Richard T. Burnett, Hong Chen, Jeffrey Brook, Amanda J. Wheeler, Sabit Cakmak, Mark S. Goldberg. A cohort study of intra-urban variations in volatile organic compounds and mortality, Toronto, Canada. Environmental pollution (Barking, Essex : 1987). 2013. 183:30	Toronto, Canada	Canada	North America	1982	2004	Specific	35	NA	Model	NO2	24 hours	ppb	28.93	26.54	NA	NA	13.59	60.6	6.34	Entire sample			NA	NA	multi-pollutant		VOCs					RR	0.98	5.92	ppb	NA	0.95	1.02	58760	5.92	-0.003412619	0.003063634	9.39E-06	C	Villeneuve 2013 Toronto, Canada C with VOCs	28.9	6.3
39973	Villeneuve 2013	Paul J. Villeneuve, Michael Jerrett, Jason Su, Richard T. Burnett, Hong Chen, Jeffrey Brook, Amanda J. Wheeler, Sabit Cakmak, Mark S. Goldberg. A cohort study of intra-urban variations in volatile organic compounds and mortality, Toronto, Canada. Environmental pollution (Barking, Essex : 1987). 2013. 183:30	Toronto, Canada	Canada	North America	1982	2004	Specific	35	NA	Model	NO2	24 hours	ppb	28.93	26.54	NA	NA	13.59	60.6	6.34	Entire sample			NA	NA	multi-pollutant		VOCs					RR	1.02	5.92	ppb	NA	0.98	1.05	58760	5.92	0.003345038	0.002973011	8.84E-06	CV	Villeneuve 2013 Toronto, Canada CV with VOCs	28.9	6.3
39973	Villeneuve 2013	Paul J. Villeneuve, Michael Jerrett, Jason Su, Richard T. Burnett, Hong Chen, Jeffrey Brook, Amanda J. Wheeler, Sabit Cakmak, Mark S. Goldberg. A cohort study of intra-urban variations in volatile organic compounds and mortality, Toronto, Canada. Environmental pollution (Barking, Essex : 1987). 2013. 183:30	Toronto, Canada	Canada	North America	1982	2004	Specific	35	NA	Model	NO2	24 hours	ppb	28.93	26.54	NA	NA	13.59	60.6	6.34	Entire sample			NA	NA	multi-pollutant		VOCs					RR	0.96	5.92	ppb	NA	0.89	1.03	58760	5.92	-0.006895607	0.006295359	3.96E-05	LC	Villeneuve 2013 Toronto, Canada LC with VOCs	28.9	6.3
39973	Villeneuve 2013	Paul J. Villeneuve, Michael Jerrett, Jason Su, Richard T. Burnett, Hong Chen, Jeffrey Brook, Amanda J. Wheeler, Sabit Cakmak, Mark S. Goldberg. A cohort study of intra-urban variations in volatile organic compounds and mortality, Toronto, Canada. Environmental pollution (Barking, Essex : 1987). 2013. 183:30	Toronto, Canada	Canada	North America	1982	2004	Specific	35	NA	Model	NO2	24 hours	ppb	28.93	26.54	NA	NA	13.59	60.6	6.34	Entire sample			NA	NA	multi-pollutant		VOCs					RR	1.04	5.92	ppb	NA	0.97	1.12	58760	5.92	0.00662512	0.006196045	3.84E-05	RES	Villeneuve 2013 Toronto, Canada RES with VOCs	28.9	6.3
39980	Cesaroni 2013	Giulia Cesaroni, Chiara Badaloni, Claudio Gariazzo, Massimo Stafoggia, Roberto Sozzi, Marina Davoli, Francesco Forastiere. Long-term exposure to urban air pollution and mortality in a cohort of more than a million adults in Rome. Environmental health perspectives. 2013. 121:324	Rome, Italy	Europe	Europe	2001	2010	Specific	30	NA	Model	NO2	24 hours	ug/m3	43.6	44.5	38.5	49.2	13	75.2	8.4	Entire sample			NA	NA	single pollutant							HR	1.03	10	ug/m3	NA	1.02	1.03	1265058	5.315190815	0.005561193	0.000468247	2.19E-07	NC	Cesaroni 2013 Rome, Italy NC	23.17423	4.46476
39980	Cesaroni 2013	Giulia Cesaroni, Chiara Badaloni, Claudio Gariazzo, Massimo Stafoggia, Roberto Sozzi, Marina Davoli, Francesco Forastiere. Long-term exposure to urban air pollution and mortality in a cohort of more than a million adults in Rome. Environmental health perspectives. 2013. 121:324	Rome, Italy	Europe	Europe	2001	2010	Specific	30	NA	Model	NO2	24 hours	ug/m3	43.6	44.5	38.5	49.2	13	75.2	8.4	Entire sample			NA	NA	multi-pollutant			pm2.5				HR	1.02	10	ug/m3	NA	1.01	1.03	1265058	5.315190815	0.003725666	0.000941107	8.86E-07	NC	Cesaroni 2013 Rome, Italy NC with pm2.5	23.17423	4.46476
39980	Cesaroni 2013	Giulia Cesaroni, Chiara Badaloni, Claudio Gariazzo, Massimo Stafoggia, Roberto Sozzi, Marina Davoli, Francesco Forastiere. Long-term exposure to urban air pollution and mortality in a cohort of more than a million adults in Rome. Environmental health perspectives. 2013. 121:324	Rome, Italy	Europe	Europe	2001	2010	Specific	30	NA	Model	NO2	24 hours	ug/m3	43.6	44.5	38.5	49.2	13	75.2	8.4	Entire sample			NA	NA	single pollutant							HR	1.01	10	ug/m3	NA	0.99	1.03	1265058	5.315190815	0.001872055	0.001901037	3.61E-06	CEV	Cesaroni 2013 Rome, Italy CEV	23.17423	4.46476
39980	Cesaroni 2013	Giulia Cesaroni, Chiara Badaloni, Claudio Gariazzo, Massimo Stafoggia, Roberto Sozzi, Marina Davoli, Francesco Forastiere. Long-term exposure to urban air pollution and mortality in a cohort of more than a million adults in Rome. Environmental health perspectives. 2013. 121:324	Rome, Italy	Europe	Europe	2001	2010	Specific	30	NA	Model	NO2	24 hours	ug/m3	43.6	44.5	38.5	49.2	13	75.2	8.4	Entire sample			NA	NA	single pollutant							HR	1.03	10	ug/m3	NA	1.02	1.04	1265058	5.315190815	0.005561193	0.000931969	8.69E-07	CV	Cesaroni 2013 Rome, Italy CV	23.17423	4.46476
39980	Cesaroni 2013	Giulia Cesaroni, Chiara Badaloni, Claudio Gariazzo, Massimo Stafoggia, Roberto Sozzi, Marina Davoli, Francesco Forastiere. Long-term exposure to urban air pollution and mortality in a cohort of more than a million adults in Rome. Environmental health perspectives. 2013. 121:324	Rome, Italy	Europe	Europe	2001	2010	Specific	30	NA	Model	NO2	24 hours	ug/m3	43.6	44.5	38.5	49.2	13	75.2	8.4	Entire sample			NA	NA	single pollutant							HR	1.05	10	ug/m3	NA	1.03	1.06	1265058	5.315190815	0.009179381	0.001377939	1.90E-06	IHD	Cesaroni 2013 Rome, Italy IHD	23.17423	4.46476
39980	Cesaroni 2013	Giulia Cesaroni, Chiara Badaloni, Claudio Gariazzo, Massimo Stafoggia, Roberto Sozzi, Marina Davoli, Francesco Forastiere. Long-term exposure to urban air pollution and mortality in a cohort of more than a million adults in Rome. Environmental health perspectives. 2013. 121:324	Rome, Italy	Europe	Europe	2001	2010	Specific	30	NA	Model	NO2	24 hours	ug/m3	43.6	44.5	38.5	49.2	13	75.2	8.4	Entire sample			NA	NA	single pollutant							HR	1.04	10	ug/m3	NA	1.02	1.07	1265058	5.315190815	0.007378985	0.002296845	5.28E-06	LC	Cesaroni 2013 Rome, Italy LC	23.17423	4.46476
39980	Cesaroni 2013	Giulia Cesaroni, Chiara Badaloni, Claudio Gariazzo, Massimo Stafoggia, Roberto Sozzi, Marina Davoli, Francesco Forastiere. Long-term exposure to urban air pollution and mortality in a cohort of more than a million adults in Rome. Environmental health perspectives. 2013. 121:324	Rome, Italy	Europe	Europe	2001	2010	Specific	30	NA	Model	NO2	24 hours	ug/m3	43.6	44.5	38.5	49.2	13	75.2	8.4	Entire sample			NA	NA	single pollutant							HR	1.03	10	ug/m3	NA	1	1.06	1265058	5.315190815	0.005561193	0.00279661	7.82E-06	RES	Cesaroni 2013 Rome, Italy RES	23.17423	4.46476
39985	Chen 2013	Hong Chen, Mark S. Goldberg, Richard T. Burnett, Michael Jerrett, Amanda J. Wheeler, Paul J. Villeneuve. Long-term exposure to traffic-related air pollution and cardiovascular mortality. Epidemiology (Cambridge, Mass.). 2013. 24:35	3 Canadian cities	Canada	North America	1982	2004	Specific	35	85	Model	NO2	24 hours	ppb	23.26	22.71	20.62	25.02	12.49	45.5	NA	Entire sample			NA	NA	single pollutant							RR	0.99	5	ppb	NA	0.91	1.08	205440	5	-0.002010067	0.008738353	7.64E-05	CEV	Chen 2013 3 Canadian cities CEV	23.3	5.3145
39985	Chen 2013	Hong Chen, Mark S. Goldberg, Richard T. Burnett, Michael Jerrett, Amanda J. Wheeler, Paul J. Villeneuve. Long-term exposure to traffic-related air pollution and cardiovascular mortality. Epidemiology (Cambridge, Mass.). 2013. 24:35	3 Canadian cities	Canada	North America	1982	2004	Specific	35	85	Model	NO2	24 hours	ppb	23.26	22.71	20.62	25.02	12.49	45.5	NA	Entire sample			NA	NA	single pollutant							RR	1.12	5	ppb	NA	1.07	1.17	205440	5	0.022665737	0.004558423	2.08E-05	CV	Chen 2013 3 Canadian cities CV	23.3	5.3145
39985	Chen 2013	Hong Chen, Mark S. Goldberg, Richard T. Burnett, Michael Jerrett, Amanda J. Wheeler, Paul J. Villeneuve. Long-term exposure to traffic-related air pollution and cardiovascular mortality. Epidemiology (Cambridge, Mass.). 2013. 24:35	3 Canadian cities	Canada	North America	1982	2004	Specific	35	85	Model	NO2	24 hours	ppb	23.26	22.71	20.62	25.02	12.49	45.5	NA	Entire sample			NA	NA	single pollutant							RR	1.15	5	ppb	NA	1.08	1.21	205440	5	0.027952388	0.005798945	3.36E-05	IHD	Chen 2013 3 Canadian cities IHD	23.3	5.3145
39988	Heinrich 2013	Joachim Heinrich, Elisabeth Thiering, Peter Rzehak, Ursula Kramer, Matthias Hochadel, Knut M. Rauchfuss, Ulrike Gehring, H-E Wichmann. Long-term exposure to NO2 and PM10 and all-cause and cause-specific mortality in a prospective cohort of women. Occupational and environmental medicine. 2013. 70:179	Germany	Europe	Europe	1985	2008	Specific	50	59	Monitor	NO2	24 hours	ug/m3	39	41	29	45	20	60	NA	Entire sample			NA	NA	single pollutant							HR	1.18	16	ug/m3	NA	1.07	1.3	4752	8.504305305	0.019462429	0.005840548	3.41E-05	AC	Heinrich 2013 Germany AC	20.72924	3.62886
39988	Heinrich 2013	Joachim Heinrich, Elisabeth Thiering, Peter Rzehak, Ursula Kramer, Matthias Hochadel, Knut M. Rauchfuss, Ulrike Gehring, H-E Wichmann. Long-term exposure to NO2 and PM10 and all-cause and cause-specific mortality in a prospective cohort of women. Occupational and environmental medicine. 2013. 70:179	Germany	Europe	Europe	1985	2008	Specific	50	59	Monitor	NO2	24 hours	ug/m3	39	41	29	45	20	60	NA	Entire sample			NA	NA	single pollutant							HR	1.55	16	ug/m3	NA	1.3	1.84	4752	8.504305305	0.051533302	0.010420931	0.000108596	CPD	Heinrich 2013 Germany CPD	20.72924	3.62886
39988	Heinrich 2013	Joachim Heinrich, Elisabeth Thiering, Peter Rzehak, Ursula Kramer, Matthias Hochadel, Knut M. Rauchfuss, Ulrike Gehring, H-E Wichmann. Long-term exposure to NO2 and PM10 and all-cause and cause-specific mortality in a prospective cohort of women. Occupational and environmental medicine. 2013. 70:179	Germany	Europe	Europe	1985	2008	Specific	50	59	Monitor	NO2	24 hours	ug/m3	39	41	29	45	20	60	NA	Entire sample			NA	NA	single pollutant							HR	1.46	16	ug/m3	NA	0.92	2.32	4752	8.504305305	0.044499394	0.027745514	0.000769814	LC	Heinrich 2013 Germany LC	20.72924	3.62886
39988	Heinrich 2013	Joachim Heinrich, Elisabeth Thiering, Peter Rzehak, Ursula Kramer, Matthias Hochadel, Knut M. Rauchfuss, Ulrike Gehring, H-E Wichmann. Long-term exposure to NO2 and PM10 and all-cause and cause-specific mortality in a prospective cohort of women. Occupational and environmental medicine. 2013. 70:179	Germany	Europe	Europe	1985	2008	Specific	50	59	Monitor	NO2	24 hours	ug/m3	39	41	29	45	20	60	NA	Entire sample			NA	NA	single pollutant							HR	1.13	16	ug/m3	NA	0.71	1.8	4752	8.504305305	0.014371266	0.027905343	0.000778708	RES	Heinrich 2013 Germany RES	20.72924	3.62886
39989	Yorifuji 2013	Takashi Yorifuji, Saori Kashima, Toshihide Tsuda, Kazuko Ishikawa-Takata, Toshiki Ohta, Ken-ichi Tsuruta, Hiroyuki Doi. Long-term exposure to traffic-related air pollution and the risk of death from hemorrhagic stroke and lung cancer in Shizuoka, Japan. The Science of the total environment. 2013. 443:397	Shizuoka, Japan	Other	Other	1999	2009	Specific	65	NA	Model	NO2	24 hours	ug/m3	22	NA	NA	NA	NA	NA	15	Subgroup	age		65	NA	single pollutant							HR	1.12	10	ug/m3	NA	1.07	1.18	13412	5.315190815	0.021321659	0.004696579	2.21E-05	AC	Yorifuji 2013 Shizuoka, Japan AC age 65+	11.69342	7.97279
39989	Yorifuji 2013	Takashi Yorifuji, Saori Kashima, Toshihide Tsuda, Kazuko Ishikawa-Takata, Toshiki Ohta, Ken-ichi Tsuruta, Hiroyuki Doi. Long-term exposure to traffic-related air pollution and the risk of death from hemorrhagic stroke and lung cancer in Shizuoka, Japan. The Science of the total environment. 2013. 443:397	Shizuoka, Japan	Other	Other	1999	2009	Specific	65	NA	Model	NO2	24 hours	ug/m3	22	NA	NA	NA	NA	NA	15	Subgroup	age		65	NA	single pollutant							HR	1.19	10	ug/m3	NA	1.06	1.34	13412	5.315190815	0.032727575	0.011250038	0.000126563	CEV	Yorifuji 2013 Shizuoka, Japan CEV age 65+	11.69342	7.97279
39989	Yorifuji 2013	Takashi Yorifuji, Saori Kashima, Toshihide Tsuda, Kazuko Ishikawa-Takata, Toshiki Ohta, Ken-ichi Tsuruta, Hiroyuki Doi. Long-term exposure to traffic-related air pollution and the risk of death from hemorrhagic stroke and lung cancer in Shizuoka, Japan. The Science of the total environment. 2013. 443:397	Shizuoka, Japan	Other	Other	1999	2009	Specific	65	NA	Model	NO2	24 hours	ug/m3	22	NA	NA	NA	NA	NA	15	Subgroup	age		65	NA	single pollutant							HR	0.98	10	ug/m3	NA	0.75	1.29	13412	5.315190815	-0.003800937	0.026028799	0.000677498	COPD	Yorifuji 2013 Shizuoka, Japan COPD age 65+	11.69342	7.97279
39989	Yorifuji 2013	Takashi Yorifuji, Saori Kashima, Toshihide Tsuda, Kazuko Ishikawa-Takata, Toshiki Ohta, Ken-ichi Tsuruta, Hiroyuki Doi. Long-term exposure to traffic-related air pollution and the risk of death from hemorrhagic stroke and lung cancer in Shizuoka, Japan. The Science of the total environment. 2013. 443:397	Shizuoka, Japan	Other	Other	1999	2009	Specific	65	NA	Model	NO2	24 hours	ug/m3	22	NA	NA	NA	NA	NA	15	Subgroup	age		65	NA	single pollutant							HR	1.22	10	ug/m3	NA	1.15	1.3	13412	5.315190815	0.037411801	0.005884286	3.46E-05	CPD	Yorifuji 2013 Shizuoka, Japan CPD age 65+	11.69342	7.97279
39989	Yorifuji 2013	Takashi Yorifuji, Saori Kashima, Toshihide Tsuda, Kazuko Ishikawa-Takata, Toshiki Ohta, Ken-ichi Tsuruta, Hiroyuki Doi. Long-term exposure to traffic-related air pollution and the risk of death from hemorrhagic stroke and lung cancer in Shizuoka, Japan. The Science of the total environment. 2013. 443:397	Shizuoka, Japan	Other	Other	1999	2009	Specific	65	NA	Model	NO2	24 hours	ug/m3	22	NA	NA	NA	NA	NA	15	Subgroup	age		65	NA	single pollutant							HR	1.24	10	ug/m3	NA	1.15	1.33	13412	5.315190815	0.040471055	0.006979274	4.87E-05	CV	Yorifuji 2013 Shizuoka, Japan CV age 65+	11.69342	7.97279
39989	Yorifuji 2013	Takashi Yorifuji, Saori Kashima, Toshihide Tsuda, Kazuko Ishikawa-Takata, Toshiki Ohta, Ken-ichi Tsuruta, Hiroyuki Doi. Long-term exposure to traffic-related air pollution and the risk of death from hemorrhagic stroke and lung cancer in Shizuoka, Japan. The Science of the total environment. 2013. 443:397	Shizuoka, Japan	Other	Other	1999	2009	Specific	65	NA	Model	NO2	24 hours	ug/m3	22	NA	NA	NA	NA	NA	15	Subgroup	age		65	NA	single pollutant							HR	1.29	10	ug/m3	NA	1.12	1.48	13412	5.315190815	0.047908387	0.013376821	0.000178939	IHD	Yorifuji 2013 Shizuoka, Japan IHD age 65+	11.69342	7.97279
39989	Yorifuji 2013	Takashi Yorifuji, Saori Kashima, Toshihide Tsuda, Kazuko Ishikawa-Takata, Toshiki Ohta, Ken-ichi Tsuruta, Hiroyuki Doi. Long-term exposure to traffic-related air pollution and the risk of death from hemorrhagic stroke and lung cancer in Shizuoka, Japan. The Science of the total environment. 2013. 443:397	Shizuoka, Japan	Other	Other	1999	2009	Specific	65	NA	Model	NO2	24 hours	ug/m3	22	NA	NA	NA	NA	NA	15	Subgroup	age		65	NA	single pollutant							HR	1.2	10	ug/m3	NA	1.03	1.4	13412	5.315190815	0.034301978	0.014730279	0.000216981	LC	Yorifuji 2013 Shizuoka, Japan LC age 65+	11.69342	7.97279
39989	Yorifuji 2013	Takashi Yorifuji, Saori Kashima, Toshihide Tsuda, Kazuko Ishikawa-Takata, Toshiki Ohta, Ken-ichi Tsuruta, Hiroyuki Doi. Long-term exposure to traffic-related air pollution and the risk of death from hemorrhagic stroke and lung cancer in Shizuoka, Japan. The Science of the total environment. 2013. 443:397	Shizuoka, Japan	Other	Other	1999	2009	Specific	65	NA	Model	NO2	24 hours	ug/m3	22	NA	NA	NA	NA	NA	15	Subgroup	age		65	NA	single pollutant							HR	1.19	10	ug/m3	NA	1.06	1.34	13412	5.315190815	0.032727575	0.011250038	0.000126563	RES	Yorifuji 2013 Shizuoka, Japan RES age 65+	11.69342	7.97279
40087	Dong 2012	Guang-Hui Dong, Pengfei Zhang, Baijun Sun, Liwen Zhang, Xi Chen, Nannan Ma, Fei Yu, Huimin Guo, Hui Huang, Yungling Leo Lee, Naijun Tang, Jie Chen. Long-term exposure to ambient air pollution and respiratory disease mortality in Shenyang, China: a 12-year population-based retrospective cohort study. Respiration; international review of thoracic diseases. 2012. 84:360	Shenyang, China	Other	Other	1998	2009	Specific	25	NA	Monitor	NO2	24 hours	ug/m3	46	NA	NA	NA	18	78	13	Entire sample			NA	NA	single pollutant							HR	2.97	10	ug/m3	NA	2.69	3.27	9941	5.315190815	0.204802046	0.009370946	8.78E-05	RES	Dong 2012 Shenyang, China RES	24.44988	6.90975
40087	Dong 2012	Guang-Hui Dong, Pengfei Zhang, Baijun Sun, Liwen Zhang, Xi Chen, Nannan Ma, Fei Yu, Huimin Guo, Hui Huang, Yungling Leo Lee, Naijun Tang, Jie Chen. Long-term exposure to ambient air pollution and respiratory disease mortality in Shenyang, China: a 12-year population-based retrospective cohort study. Respiration; international review of thoracic diseases. 2012. 84:360	Shenyang, China	Other	Other	1998	2009	Specific	25	NA	Monitor	NO2	24 hours	ug/m3	46	NA	NA	NA	18	78	13	Subgroup	age		0	60	single pollutant							HR	3.82	10	ug/m3	NA	2.93	4.99	9941	5.315190815	0.252154715	0.025554091	0.000653012	RES	Dong 2012 Shenyang, China RES age 0-60	24.44988	6.90975
40087	Dong 2012	Guang-Hui Dong, Pengfei Zhang, Baijun Sun, Liwen Zhang, Xi Chen, Nannan Ma, Fei Yu, Huimin Guo, Hui Huang, Yungling Leo Lee, Naijun Tang, Jie Chen. Long-term exposure to ambient air pollution and respiratory disease mortality in Shenyang, China: a 12-year population-based retrospective cohort study. Respiration; international review of thoracic diseases. 2012. 84:360	Shenyang, China	Other	Other	1998	2009	Specific	25	NA	Monitor	NO2	24 hours	ug/m3	46	NA	NA	NA	18	78	13	Subgroup	age		61	NA	single pollutant							HR	2.88	10	ug/m3	NA	2.6	3.2	9941	5.315190815	0.199012666	0.00996563	9.93E-05	RES	Dong 2012 Shenyang, China RES age 61+	24.44988	6.90975
40087	Dong 2012	Guang-Hui Dong, Pengfei Zhang, Baijun Sun, Liwen Zhang, Xi Chen, Nannan Ma, Fei Yu, Huimin Guo, Hui Huang, Yungling Leo Lee, Naijun Tang, Jie Chen. Long-term exposure to ambient air pollution and respiratory disease mortality in Shenyang, China: a 12-year population-based retrospective cohort study. Respiration; international review of thoracic diseases. 2012. 84:360	Shenyang, China	Other	Other	1998	2009	Specific	25	NA	Monitor	NO2	24 hours	ug/m3	46	NA	NA	NA	18	78	13	Subgroup	sex	female	NA	NA	single pollutant							HR	3.3	10	ug/m3	NA	2.71	4.03	9941	5.315190815	0.224624573	0.019045227	0.000362721	RES	Dong 2012 Shenyang, China RES female	24.44988	6.90975
40087	Dong 2012	Guang-Hui Dong, Pengfei Zhang, Baijun Sun, Liwen Zhang, Xi Chen, Nannan Ma, Fei Yu, Huimin Guo, Hui Huang, Yungling Leo Lee, Naijun Tang, Jie Chen. Long-term exposure to ambient air pollution and respiratory disease mortality in Shenyang, China: a 12-year population-based retrospective cohort study. Respiration; international review of thoracic diseases. 2012. 84:360	Shenyang, China	Other	Other	1998	2009	Specific	25	NA	Monitor	NO2	24 hours	ug/m3	46	NA	NA	NA	18	78	13	Subgroup	sex	male	NA	NA	single pollutant							HR	2.86	10	ug/m3	NA	2.56	3.2	9941	5.315190815	0.19770158	0.010709752	0.000114699	RES	Dong 2012 Shenyang, China RES male	24.44988	6.90975
40138	Lipsett 2011	Michael J. Lipsett, Bart D. Ostro, Peggy Reynolds, Debbie Goldberg, Andrew Hertz, Michael Jerrett, Daniel F. Smith, Cynthia Garcia, Ellen T. Chang, Leslie Bernstein. Long-term exposure to air pollution and cardiorespiratory disease in the California teachers study cohort. American journal of respiratory and critical care medicine. 2011. 184:828	California	United States	North America	1996	2005	Specific	30	NA	Monitor	NO2	24 hours	ppb	33.59	NA	NA	NA	5.24	67.19	9.63	Entire sample			NA	NA	single pollutant							HR	0.97	10.29	ppb	NA	0.91	1.04	101784	10.29	-0.002960078	0.003310411	1.10E-05	AC	Lipsett 2011 California AC	33.6	9.6
40138	Lipsett 2011	Michael J. Lipsett, Bart D. Ostro, Peggy Reynolds, Debbie Goldberg, Andrew Hertz, Michael Jerrett, Daniel F. Smith, Cynthia Garcia, Ellen T. Chang, Leslie Bernstein. Long-term exposure to air pollution and cardiorespiratory disease in the California teachers study cohort. American journal of respiratory and critical care medicine. 2011. 184:828	California	United States	North America	1996	2005	Specific	30	NA	Monitor	NO2	24 hours	ppb	33.59	NA	NA	NA	5.24	67.19	9.63	Entire sample			NA	NA	single pollutant							HR	0.86	10.29	ppb	NA	0.7	1.06	101784	10.29	-0.014657229	0.01028698	0.000105822	CEV	Lipsett 2011 California CEV	33.6	9.6
40138	Lipsett 2011	Michael J. Lipsett, Bart D. Ostro, Peggy Reynolds, Debbie Goldberg, Andrew Hertz, Michael Jerrett, Daniel F. Smith, Cynthia Garcia, Ellen T. Chang, Leslie Bernstein. Long-term exposure to air pollution and cardiorespiratory disease in the California teachers study cohort. American journal of respiratory and critical care medicine. 2011. 184:828	California	United States	North America	1996	2005	Specific	30	NA	Monitor	NO2	24 hours	ppb	33.59	NA	NA	NA	5.24	67.19	9.63	Entire sample			NA	NA	single pollutant							HR	0.98	10.29	ppb	NA	0.88	1.09	101784	10.29	-0.001963334	0.005305604	2.81E-05	CV	Lipsett 2011 California CV	33.6	9.6
40138	Lipsett 2011	Michael J. Lipsett, Bart D. Ostro, Peggy Reynolds, Debbie Goldberg, Andrew Hertz, Michael Jerrett, Daniel F. Smith, Cynthia Garcia, Ellen T. Chang, Leslie Bernstein. Long-term exposure to air pollution and cardiorespiratory disease in the California teachers study cohort. American journal of respiratory and critical care medicine. 2011. 184:828	California	United States	North America	1996	2005	Specific	30	NA	Monitor	NO2	24 hours	ppb	33.59	NA	NA	NA	5.24	67.19	9.63	Entire sample			NA	NA	single pollutant							HR	1.07	10.29	ppb	NA	0.92	1.25	101784	10.29	0.006575184	0.007599144	5.77E-05	IHD	Lipsett 2011 California IHD	33.6	9.6
40138	Lipsett 2011	Michael J. Lipsett, Bart D. Ostro, Peggy Reynolds, Debbie Goldberg, Andrew Hertz, Michael Jerrett, Daniel F. Smith, Cynthia Garcia, Ellen T. Chang, Leslie Bernstein. Long-term exposure to air pollution and cardiorespiratory disease in the California teachers study cohort. American journal of respiratory and critical care medicine. 2011. 184:828	California	United States	North America	1996	2005	Specific	30	NA	Monitor	NO2	24 hours	ppb	33.59	NA	NA	NA	5.24	67.19	9.63	Entire sample			NA	NA	single pollutant							HR	1	10.29	ppb	NA	0.75	1.33	101784	10.29	0	0.014201945	0.000201695	LC	Lipsett 2011 California LC	33.6	9.6
40138	Lipsett 2011	Michael J. Lipsett, Bart D. Ostro, Peggy Reynolds, Debbie Goldberg, Andrew Hertz, Michael Jerrett, Daniel F. Smith, Cynthia Garcia, Ellen T. Chang, Leslie Bernstein. Long-term exposure to air pollution and cardiorespiratory disease in the California teachers study cohort. American journal of respiratory and critical care medicine. 2011. 184:828	California	United States	North America	1996	2005	Specific	30	NA	Monitor	NO2	24 hours	ppb	33.59	NA	NA	NA	5.24	67.19	9.63	Entire sample			NA	NA	single pollutant							HR	0.93	10.29	ppb	NA	0.75	1.15	101784	10.29	-0.007052545	0.010596875	0.000112294	RES	Lipsett 2011 California RES	33.6	9.6
40140	Zhang 2011	Pengfei Zhang, Guanghui Dong, Baijun Sun, Liwen Zhang, Xi Chen, Nannan Ma, Fei Yu, Huimin Guo, Hui Huang, Yungling Leo Lee, Naijun Tang, Jie Chen. Long-term exposure to ambient air pollution and mortality due to cardiovascular disease and cerebrovascular disease in Shenyang, China. PloS one. 2011. 6:e20827	Shenyang, China	Other	Other	1998	2009	All	25	NA	Monitor	NO2	24 hours	ug/m3	46	NA	NA	NA	18	78	13	Entire sample			NA	NA	single pollutant							HR	2.44	10	ug/m3	NA	2.27	2.62	12584	5.315190815	0.167820511	0.006882204	4.74E-05	CEV	Zhang 2011 Shenyang, China CEV	24.44988	6.90975
40140	Zhang 2011	Pengfei Zhang, Guanghui Dong, Baijun Sun, Liwen Zhang, Xi Chen, Nannan Ma, Fei Yu, Huimin Guo, Hui Huang, Yungling Leo Lee, Naijun Tang, Jie Chen. Long-term exposure to ambient air pollution and mortality due to cardiovascular disease and cerebrovascular disease in Shenyang, China. PloS one. 2011. 6:e20827	Shenyang, China	Other	Other	1998	2009	All	25	NA	Monitor	NO2	24 hours	ug/m3	46	NA	NA	NA	18	78	13	Entire sample			NA	NA	single pollutant							HR	2.46	10	ug/m3	NA	2.31	2.63	12584	5.315190815	0.169356356	0.006226682	3.88E-05	CV	Zhang 2011 Shenyang, China CV	24.44988	6.90975
40183	Katanoda 2011	Kota Katanoda, Tomotaka Sobue, Hiroshi Satoh, Kazuo Tajima, Takaichiro Suzuki, Haruo Nakatsuka, Toshiro Takezaki, Tomio Nakayama, Hiroshi Nitta, Kiyoshi Tanabe, Suketami Tominaga. An association between long-term exposure to ambient air pollution and mortality from lung cancer and respiratory diseases in Japan. Journal of epidemiology. 2011. 21:132	Japan	Other	Other	1974	1995	All	NA	NA	Monitor	NO2	24 hours	ppb	NA	NA	NA	NA	NA	NA	NA	Entire sample			NA	NA	single pollutant							HR	1.15	10	ppb	NA	1.06	1.24	63520	10	0.013976194	0.004001083	1.60E-05	LC	Katanoda 2011 Japan LC	NA	NA
40183	Katanoda 2011	Kota Katanoda, Tomotaka Sobue, Hiroshi Satoh, Kazuo Tajima, Takaichiro Suzuki, Haruo Nakatsuka, Toshiro Takezaki, Tomio Nakayama, Hiroshi Nitta, Kiyoshi Tanabe, Suketami Tominaga. An association between long-term exposure to ambient air pollution and mortality from lung cancer and respiratory diseases in Japan. Journal of epidemiology. 2011. 21:132	Japan	Other	Other	1974	1995	All	NA	NA	Monitor	NO2	24 hours	ppb	NA	NA	NA	NA	NA	NA	NA	Subgroup	sex	female	NA	NA	single pollutant							HR	1.13	10	ppb	NA	1.01	1.27	63520	10	0.012221763	0.005843535	3.41E-05	LC	Katanoda 2011 Japan LC female	NA	NA
40183	Katanoda 2011	Kota Katanoda, Tomotaka Sobue, Hiroshi Satoh, Kazuo Tajima, Takaichiro Suzuki, Haruo Nakatsuka, Toshiro Takezaki, Tomio Nakayama, Hiroshi Nitta, Kiyoshi Tanabe, Suketami Tominaga. An association between long-term exposure to ambient air pollution and mortality from lung cancer and respiratory diseases in Japan. Journal of epidemiology. 2011. 21:132	Japan	Other	Other	1974	1995	All	NA	NA	Monitor	NO2	24 hours	ppb	NA	NA	NA	NA	NA	NA	NA	Subgroup	sex	male	NA	NA	single pollutant							HR	1.18	10	ppb	NA	1.11	1.26	63520	10	0.016551444	0.003233462	1.05E-05	LC	Katanoda 2011 Japan LC male	NA	NA
40183	Katanoda 2011	Kota Katanoda, Tomotaka Sobue, Hiroshi Satoh, Kazuo Tajima, Takaichiro Suzuki, Haruo Nakatsuka, Toshiro Takezaki, Tomio Nakayama, Hiroshi Nitta, Kiyoshi Tanabe, Suketami Tominaga. An association between long-term exposure to ambient air pollution and mortality from lung cancer and respiratory diseases in Japan. Journal of epidemiology. 2011. 21:132	Japan	Other	Other	1974	1995	All	NA	NA	Monitor	NO2	24 hours	ppb	NA	NA	NA	NA	NA	NA	NA	Entire sample			NA	NA	single pollutant							HR	1.16	10	ppb	NA	1.12	1.21	63520	10	0.014842001	0.001971726	3.89E-06	RES	Katanoda 2011 Japan RES	NA	NA
40183	Katanoda 2011	Kota Katanoda, Tomotaka Sobue, Hiroshi Satoh, Kazuo Tajima, Takaichiro Suzuki, Haruo Nakatsuka, Toshiro Takezaki, Tomio Nakayama, Hiroshi Nitta, Kiyoshi Tanabe, Suketami Tominaga. An association between long-term exposure to ambient air pollution and mortality from lung cancer and respiratory diseases in Japan. Journal of epidemiology. 2011. 21:132	Japan	Other	Other	1974	1995	All	NA	NA	Monitor	NO2	24 hours	ppb	NA	NA	NA	NA	NA	NA	NA	Subgroup	sex	male	NA	NA	single pollutant							HR	1.11	10	ppb	NA	1.05	1.18	63520	10	0.010436002	0.00297766	8.87E-06	RES	Katanoda 2011 Japan RES male	NA	NA
40183	Katanoda 2011	Kota Katanoda, Tomotaka Sobue, Hiroshi Satoh, Kazuo Tajima, Takaichiro Suzuki, Haruo Nakatsuka, Toshiro Takezaki, Tomio Nakayama, Hiroshi Nitta, Kiyoshi Tanabe, Suketami Tominaga. An association between long-term exposure to ambient air pollution and mortality from lung cancer and respiratory diseases in Japan. Journal of epidemiology. 2011. 21:132	Japan	Other	Other	1974	1995	All	NA	NA	Monitor	NO2	24 hours	ppb	NA	NA	NA	NA	NA	NA	NA	Subgroup	sex	male	NA	NA	single pollutant							HR	1.25	10	ppb	NA	1.18	1.33	63520	10	0.022314355	0.003052666	9.32E-06	RES	Katanoda 2011 Japan RES male	NA	NA
40195	Cao 2011	Jie Cao, Chunxue Yang, Jianxin Li, Renjie Chen, Bingheng Chen, Dongfeng Gu, Haidong Kan. Association between long-term exposure to outdoor air pollution and mortality in China: a cohort study. Journal of hazardous materials. 2011. 186:1594	China	Other	Other	1991	2000	Specific	40	NA	Monitor	Nox	24 hours	ug/m3	50	NA	NA	NA	NA	NA	NA	Entire sample			NA	NA	single pollutant							Percent	1.5	10	ug/m3	NA	0.4	2.5	70947	5.315190815	0.006470642	0.002295038	5.27E-06	AC	Cao 2011 China AC	15.14829	NA
40195	Cao 2011	Jie Cao, Chunxue Yang, Jianxin Li, Renjie Chen, Bingheng Chen, Dongfeng Gu, Haidong Kan. Association between long-term exposure to outdoor air pollution and mortality in China: a cohort study. Journal of hazardous materials. 2011. 186:1594	China	Other	Other	1991	2000	Specific	40	NA	Monitor	Nox	24 hours	ug/m3	50	NA	NA	NA	NA	NA	NA	Entire sample			NA	NA	multi-pollutant						SO2	Percent	0.7	10	ug/m3	NA	-0.4	1.8	70947	5.315190815	0.003031625	0.002422242	5.87E-06	AC	Cao 2011 China AC with SO2	15.14829	NA
40195	Cao 2011	Jie Cao, Chunxue Yang, Jianxin Li, Renjie Chen, Bingheng Chen, Dongfeng Gu, Haidong Kan. Association between long-term exposure to outdoor air pollution and mortality in China: a cohort study. Journal of hazardous materials. 2011. 186:1594	China	Other	Other	1991	2000	Specific	40	NA	Monitor	Nox	24 hours	ug/m3	50	NA	NA	NA	NA	NA	NA	Entire sample			NA	NA	single pollutant							Percent	2.3	10	ug/m3	NA	0.6	4.1	70947	5.315190815	0.009882658	0.003791662	1.44E-05	CV	Cao 2011 China CV	15.14829	NA
40195	Cao 2011	Jie Cao, Chunxue Yang, Jianxin Li, Renjie Chen, Bingheng Chen, Dongfeng Gu, Haidong Kan. Association between long-term exposure to outdoor air pollution and mortality in China: a cohort study. Journal of hazardous materials. 2011. 186:1594	China	Other	Other	1991	2000	Specific	40	NA	Monitor	Nox	24 hours	ug/m3	50	NA	NA	NA	NA	NA	NA	Subgroup	sex	female	NA	NA	single pollutant							Percent	3.1	10	ug/m3	NA	0.6	5.8	70947	5.315190815	0.013268096	0.005587565	3.12E-05	CV	Cao 2011 China CV female	15.14829	NA
40195	Cao 2011	Jie Cao, Chunxue Yang, Jianxin Li, Renjie Chen, Bingheng Chen, Dongfeng Gu, Haidong Kan. Association between long-term exposure to outdoor air pollution and mortality in China: a cohort study. Journal of hazardous materials. 2011. 186:1594	China	Other	Other	1991	2000	Specific	40	NA	Monitor	Nox	24 hours	ug/m3	50	NA	NA	NA	NA	NA	NA	Subgroup	sex	male	NA	NA	single pollutant							Percent	1.7	10	ug/m3	NA	-0.6	4	70947	5.315190815	0.00732616	0.005015543	2.52E-05	CV	Cao 2011 China CV male	15.14829	NA
40195	Cao 2011	Jie Cao, Chunxue Yang, Jianxin Li, Renjie Chen, Bingheng Chen, Dongfeng Gu, Haidong Kan. Association between long-term exposure to outdoor air pollution and mortality in China: a cohort study. Journal of hazardous materials. 2011. 186:1594	China	Other	Other	1991	2000	Specific	40	NA	Monitor	Nox	24 hours	ug/m3	50	NA	NA	NA	NA	NA	NA	Entire sample			NA	NA	multi-pollutant						SO2	Percent	1.2	10	ug/m3	NA	-0.6	3	70947	5.315190815	0.005184197	0.003944345	1.56E-05	CV	Cao 2011 China CV with SO2	15.14829	NA
40195	Cao 2011	Jie Cao, Chunxue Yang, Jianxin Li, Renjie Chen, Bingheng Chen, Dongfeng Gu, Haidong Kan. Association between long-term exposure to outdoor air pollution and mortality in China: a cohort study. Journal of hazardous materials. 2011. 186:1594	China	Other	Other	1991	2000	Specific	40	NA	Monitor	Nox	24 hours	ug/m3	50	NA	NA	NA	NA	NA	NA	Entire sample			NA	NA	single pollutant							Percent	2.7	10	ug/m3	NA	-0.9	6.5	70947	5.315190815	0.011578674	0.007984235	6.37E-05	LC	Cao 2011 China LC	15.14829	NA
40195	Cao 2011	Jie Cao, Chunxue Yang, Jianxin Li, Renjie Chen, Bingheng Chen, Dongfeng Gu, Haidong Kan. Association between long-term exposure to outdoor air pollution and mortality in China: a cohort study. Journal of hazardous materials. 2011. 186:1594	China	Other	Other	1991	2000	Specific	40	NA	Monitor	Nox	24 hours	ug/m3	50	NA	NA	NA	NA	NA	NA	Entire sample			NA	NA	multi-pollutant						SO2	Percent	1.3	10	ug/m3	NA	-2.6	5.3	70947	5.315190815	0.005613435	0.008646303	7.48E-05	LC	Cao 2011 China LC with SO2	15.14829	NA
40195	Cao 2011	Jie Cao, Chunxue Yang, Jianxin Li, Renjie Chen, Bingheng Chen, Dongfeng Gu, Haidong Kan. Association between long-term exposure to outdoor air pollution and mortality in China: a cohort study. Journal of hazardous materials. 2011. 186:1594	China	Other	Other	1991	2000	Specific	40	NA	Monitor	Nox	24 hours	ug/m3	50	NA	NA	NA	NA	NA	NA	Entire sample			NA	NA	single pollutant							Percent	2.6	10	ug/m3	NA	-0.2	5.6	70947	5.315190815	0.01115529	0.006262966	3.92E-05	RES	Cao 2011 China RES	15.14829	NA
40195	Cao 2011	Jie Cao, Chunxue Yang, Jianxin Li, Renjie Chen, Bingheng Chen, Dongfeng Gu, Haidong Kan. Association between long-term exposure to outdoor air pollution and mortality in China: a cohort study. Journal of hazardous materials. 2011. 186:1594	China	Other	Other	1991	2000	Specific	40	NA	Monitor	Nox	24 hours	ug/m3	50	NA	NA	NA	NA	NA	NA	Entire sample			NA	NA	multi-pollutant						SO2	Percent	1.5	10	ug/m3	NA	-1.5	4.6	70947	5.315190815	0.006470642	0.006661739	4.44E-05	RES	Cao 2011 China RES with SO2	15.14829	NA
40203	Gan 2011	Wen Qi Gan, Mieke Koehoorn, Hugh W. Davies, Paul A. Demers, Lillian Tamburic, Michael Brauer. Long-term exposure to traffic-related air pollution and the risk of coronary heart disease hospitalization and mortality. Environmental health perspectives. 2011. 119:501	Vancouver, Canada	Canada	North America	1999	2002	Specific	45	85	Model	NO2	24 hours	ug/m3	32.1	30.6	NA	NA	15.3	57.7	8	Entire sample			NA	NA	single pollutant							RR	1.04	8.4	ug/m3	NA	1.01	1.08	452735	4.464760285	0.008784506	0.003828776	1.47E-05	IHD	Gan 2011 Vancouver, Canada IHD	17.06176	4.25215
40203	Gan 2011	Wen Qi Gan, Mieke Koehoorn, Hugh W. Davies, Paul A. Demers, Lillian Tamburic, Michael Brauer. Long-term exposure to traffic-related air pollution and the risk of coronary heart disease hospitalization and mortality. Environmental health perspectives. 2011. 119:501	Vancouver, Canada	Canada	North America	1999	2002	Specific	45	85	Model	NO2	24 hours	ug/m3	32.1	30.6	NA	NA	15.3	57.7	8	Entire sample			NA	NA	multi-pollutant			PM2.5	BC			RR	1.03	8.4	ug/m3	NA	0.99	1.07	452735	4.464760285	0.006620468	0.004440041	1.97E-05	IHD	Gan 2011 Vancouver, Canada IHD with PM2.5 BC	17.06176	4.25215
40277	Maheswaran 2010	Ravi Maheswaran, Tim Pearson, Nigel C. Smeeton, Sean D. Beevers, Michael J. Campbell, Charles D. Wolfe. Impact of outdoor air pollution on survival after stroke: population-based cohort study. Stroke. 2010. 41:869	London, UK	Europe	Europe	1995	2006	All	NA	NA	Model	NO2	24 hours	ug/m3	41	NA	NA	NA	32.2	103.2	3.3	Entire sample			NA	NA	single pollutant							HR	1.28	10	ug/m3	NA	1.11	1.48	3320	5.315190815	0.046444255	0.013807272	0.000190641	AC	Maheswaran 2010 London, UK AC	21.79228	1.75401
40277	Maheswaran 2010	Ravi Maheswaran, Tim Pearson, Nigel C. Smeeton, Sean D. Beevers, Michael J. Campbell, Charles D. Wolfe. Impact of outdoor air pollution on survival after stroke: population-based cohort study. Stroke. 2010. 41:869	London, UK	Europe	Europe	1995	2006	All	NA	NA	Model	NO2	24 hours	ug/m3	41	NA	NA	NA	32.2	103.2	3.3	Subgroup	age		NA	70	single pollutant							HR	1.47	10	ug/m3	NA	1.14	1.89	3320	5.315190815	0.072483268	0.024263752	0.00058873	AC	Maheswaran 2010 London, UK AC age <=70	21.79228	1.75401
40277	Maheswaran 2010	Ravi Maheswaran, Tim Pearson, Nigel C. Smeeton, Sean D. Beevers, Michael J. Campbell, Charles D. Wolfe. Impact of outdoor air pollution on survival after stroke: population-based cohort study. Stroke. 2010. 41:869	London, UK	Europe	Europe	1995	2006	All	NA	NA	Model	NO2	24 hours	ug/m3	41	NA	NA	NA	32.2	103.2	3.3	Subgroup	age		70	NA	single pollutant							HR	1.18	10	ug/m3	NA	0.99	1.4	3320	5.315190815	0.031139886	0.016631316	0.000276601	AC	Maheswaran 2010 London, UK AC age 70+	21.79228	1.75401
40308	Yorifuji 2010	Takashi Yorifuji, Saori Kashima, Toshihide Tsuda, Soshi Takao, Etsuji Suzuki, Hiroyuki Doi, Masumi Sugiyama, Kazuko Ishikawa-Takata, Toshiki Ohta. Long-term exposure to traffic-related air pollution and mortality in Shizuoka, Japan. Occupational and environmental medicine. 2010. 67:111	Shizuoka, Japan	Other	Other	1999	2006	Specific	65	NA	Model	NO2	24 hours	ug/m3	35.75	NA	NA	NA	14.66	68.24	11.28	Subgroup	age		65	NA	single pollutant							HR	1.02	10	ug/m3	NA	0.96	1.08	12029	5.315190815	0.003725666	0.005652985	3.20E-05	AC	Yorifuji 2010 Shizuoka, Japan AC age 65+	19.02838	6.00617
40308	Yorifuji 2010	Takashi Yorifuji, Saori Kashima, Toshihide Tsuda, Soshi Takao, Etsuji Suzuki, Hiroyuki Doi, Masumi Sugiyama, Kazuko Ishikawa-Takata, Toshiki Ohta. Long-term exposure to traffic-related air pollution and mortality in Shizuoka, Japan. Occupational and environmental medicine. 2010. 67:111	Shizuoka, Japan	Other	Other	1999	2006	Specific	65	NA	Model	NO2	24 hours	ug/m3	35.75	NA	NA	NA	14.66	68.24	11.28	Subgroup	age		65	NA	single pollutant							HR	1.09	10	ug/m3	NA	0.94	1.27	12029	5.315190815	0.016213472	0.014441295	0.000208551	CEV	Yorifuji 2010 Shizuoka, Japan CEV age 65+	19.02838	6.00617
40308	Yorifuji 2010	Takashi Yorifuji, Saori Kashima, Toshihide Tsuda, Soshi Takao, Etsuji Suzuki, Hiroyuki Doi, Masumi Sugiyama, Kazuko Ishikawa-Takata, Toshiki Ohta. Long-term exposure to traffic-related air pollution and mortality in Shizuoka, Japan. Occupational and environmental medicine. 2010. 67:111	Shizuoka, Japan	Other	Other	1999	2006	Specific	65	NA	Model	NO2	24 hours	ug/m3	35.75	NA	NA	NA	14.66	68.24	11.28	Subgroup	age		65	NA	single pollutant							HR	1.11	10	ug/m3	NA	0.78	1.56	12029	5.315190815	0.019634293	0.033267528	0.001106728	COPD	Yorifuji 2010 Shizuoka, Japan COPD age 65+	19.02838	6.00617
40308	Yorifuji 2010	Takashi Yorifuji, Saori Kashima, Toshihide Tsuda, Soshi Takao, Etsuji Suzuki, Hiroyuki Doi, Masumi Sugiyama, Kazuko Ishikawa-Takata, Toshiki Ohta. Long-term exposure to traffic-related air pollution and mortality in Shizuoka, Japan. Occupational and environmental medicine. 2010. 67:111	Shizuoka, Japan	Other	Other	1999	2006	Specific	65	NA	Model	NO2	24 hours	ug/m3	35.75	NA	NA	NA	14.66	68.24	11.28	Subgroup	age		65	NA	single pollutant							HR	1.15	10	ug/m3	NA	1.03	1.28	12029	5.315190815	0.026294812	0.010429353	0.000108771	CV	Yorifuji 2010 Shizuoka, Japan CV age 65+	19.02838	6.00617
40308	Yorifuji 2010	Takashi Yorifuji, Saori Kashima, Toshihide Tsuda, Soshi Takao, Etsuji Suzuki, Hiroyuki Doi, Masumi Sugiyama, Kazuko Ishikawa-Takata, Toshiki Ohta. Long-term exposure to traffic-related air pollution and mortality in Shizuoka, Japan. Occupational and environmental medicine. 2010. 67:111	Shizuoka, Japan	Other	Other	1999	2006	Specific	65	NA	Model	NO2	24 hours	ug/m3	35.75	NA	NA	NA	14.66	68.24	11.28	Subgroup	age		65	NA	single pollutant							HR	1.27	10	ug/m3	NA	1.02	1.58	12029	5.315190815	0.04496864	0.021003634	0.000441153	IHD	Yorifuji 2010 Shizuoka, Japan IHD age 65+	19.02838	6.00617
40308	Yorifuji 2010	Takashi Yorifuji, Saori Kashima, Toshihide Tsuda, Soshi Takao, Etsuji Suzuki, Hiroyuki Doi, Masumi Sugiyama, Kazuko Ishikawa-Takata, Toshiki Ohta. Long-term exposure to traffic-related air pollution and mortality in Shizuoka, Japan. Occupational and environmental medicine. 2010. 67:111	Shizuoka, Japan	Other	Other	1999	2006	Specific	65	NA	Model	NO2	24 hours	ug/m3	35.75	NA	NA	NA	14.66	68.24	11.28	Subgroup	age		65	NA	single pollutant							HR	0.95	10	ug/m3	NA	0.78	1.17	12029	5.315190815	-0.00965032	0.019460256	0.000378702	LC	Yorifuji 2010 Shizuoka, Japan LC age 65+	19.02838	6.00617
40308	Yorifuji 2010	Takashi Yorifuji, Saori Kashima, Toshihide Tsuda, Soshi Takao, Etsuji Suzuki, Hiroyuki Doi, Masumi Sugiyama, Kazuko Ishikawa-Takata, Toshiki Ohta. Long-term exposure to traffic-related air pollution and mortality in Shizuoka, Japan. Occupational and environmental medicine. 2010. 67:111	Shizuoka, Japan	Other	Other	1999	2006	All	NA	NA	Model	NO2	24 hours	ug/m3	35.75	NA	NA	NA	14.66	68.24	11.28	Entire sample			NA	NA	single pollutant							HR	1.19	10	ug/m3	NA	1.02	1.38	14001	5.315190815	0.032727575	0.01450794	0.00021048	RES	Yorifuji 2010 Shizuoka, Japan RES age 65+	19.02838	6.00617
40342	Krewski 2009	Daniel Krewski, Michael Jerrett, Richard T. Burnett, Renjun Ma, Edward Hughes, Yuanli Shi, Michelle C. Turner, C. A. Pope, George Thurston, Eugenia E. Calle, Michael J. Thun, Bernie Beckerman, Pat DeLuca, Norm Finkelstein, Kaz Ito, D. K. Moore, K. B. Newbold, Tim Ramsay, Zev Ross, Hwashin Shin, Barbara Tempalski. Extended follow-up and spatial analysis of the American Cancer Society study linking…	United States	United States	North America	1980	2000	All	NA	NA	Model	NO2	24 hours	ppb	27.9	26.06	23.12	33.71	7.75	51.06	NA	Entire sample			NA	NA	single pollutant							HR	0.99	10	ppb	NA	0.99	1	406917	10	-0.001005034	0.000256386	6.57E-08	AC	Krewski 2009 United States AC	27.9	6.79348
40342	Krewski 2009	Daniel Krewski, Michael Jerrett, Richard T. Burnett, Renjun Ma, Edward Hughes, Yuanli Shi, Michelle C. Turner, C. A. Pope, George Thurston, Eugenia E. Calle, Michael J. Thun, Bernie Beckerman, Pat DeLuca, Norm Finkelstein, Kaz Ito, D. K. Moore, K. B. Newbold, Tim Ramsay, Zev Ross, Hwashin Shin, Barbara Tempalski. Extended follow-up and spatial analysis of the American Cancer Society study linking…	United States	United States	North America	1980	2000	All	NA	NA	Model	NO2	24 hours	ppb	27.9	26.06	23.12	33.71	7.75	51.06	NA	Entire sample			NA	NA	single pollutant							HR	1.01	10	ppb	NA	1	1.02	406917	10	0.000995033	0.000505169	2.55E-07	CPD	Krewski 2009 United States CPD	27.9	6.79348
40342	Krewski 2009	Daniel Krewski, Michael Jerrett, Richard T. Burnett, Renjun Ma, Edward Hughes, Yuanli Shi, Michelle C. Turner, C. A. Pope, George Thurston, Eugenia E. Calle, Michael J. Thun, Bernie Beckerman, Pat DeLuca, Norm Finkelstein, Kaz Ito, D. K. Moore, K. B. Newbold, Tim Ramsay, Zev Ross, Hwashin Shin, Barbara Tempalski. Extended follow-up and spatial analysis of the American Cancer Society study linking…	United States	United States	North America	1980	2000	All	NA	NA	Model	NO2	24 hours	ppb	27.9	26.06	23.12	33.71	7.75	51.06	NA	Entire sample			NA	NA	single pollutant							HR	1.02	10	ppb	NA	1	1.03	406917	10	0.001980263	0.000754051	5.69E-07	IHD	Krewski 2009 United States IHD	27.9	6.79348
40342	Krewski 2009	Daniel Krewski, Michael Jerrett, Richard T. Burnett, Renjun Ma, Edward Hughes, Yuanli Shi, Michelle C. Turner, C. A. Pope, George Thurston, Eugenia E. Calle, Michael J. Thun, Bernie Beckerman, Pat DeLuca, Norm Finkelstein, Kaz Ito, D. K. Moore, K. B. Newbold, Tim Ramsay, Zev Ross, Hwashin Shin, Barbara Tempalski. Extended follow-up and spatial analysis of the American Cancer Society study linking…	United States	United States	North America	1980	2000	All	NA	NA	Model	NO2	24 hours	ppb	27.9	26.06	23.12	33.71	7.75	51.06	NA	Entire sample			NA	NA	single pollutant							HR	0.99	10	ppb	NA	0.97	1.01	406917	10	-0.001005034	0.001030856	1.06E-06	LC	Krewski 2009 United States LC	27.9	6.79348
40345	Brunekreef 2009	Bert Brunekreef, Rob Beelen, Gerard Hoek, Leo Schouten, Sandra Bausch-Goldbohm, Paul Fischer, Ben Armstrong, Edward Hughes, Michael Jerrett, den Brandt van. Effects of long-term exposure to traffic-related air pollution on respiratory and cardiovascular mortality in the Netherlands: the NLCS-AIR study. Research report (Health Effects Institute). 2009. #volume#:5	Netherlands	Europe	Europe	1986	1996	All	NA	NA	Model	NO2	24 hours	ug/m3	NA	38	32	43	15	66	NA	Subgroup			55	69								RR	1.08	30	ug/m3	NA	1	1.16	105296	15.94557245	0.004826483	0.002374468	5.64E-06	NC	Brunekreef 2009 Netherlands NC	20.52526	4.46839
40345	Brunekreef 2009	Bert Brunekreef, Rob Beelen, Gerard Hoek, Leo Schouten, Sandra Bausch-Goldbohm, Paul Fischer, Ben Armstrong, Edward Hughes, Michael Jerrett, den Brandt van. Effects of long-term exposure to traffic-related air pollution on respiratory and cardiovascular mortality in the Netherlands: the NLCS-AIR study. Research report (Health Effects Institute). 2009. #volume#:5	Netherlands	Europe	Europe	1986	1996	All	NA	NA	Model	NO2	24 hours	ug/m3	NA	38	32	43	15	66	NA	Subgroup			55	69								RR	1.07	30	ug/m3	NA	0.94	1.21	105296	15.94557245	0.004243099	0.004039503	1.63E-05	CV	Brunekreef 2009 Netherlands CV	20.52526	4.46839
40345	Brunekreef 2009	Bert Brunekreef, Rob Beelen, Gerard Hoek, Leo Schouten, Sandra Bausch-Goldbohm, Paul Fischer, Ben Armstrong, Edward Hughes, Michael Jerrett, den Brandt van. Effects of long-term exposure to traffic-related air pollution on respiratory and cardiovascular mortality in the Netherlands: the NLCS-AIR study. Research report (Health Effects Institute). 2009. #volume#:5	Netherlands	Europe	Europe	1986	1996	All	NA	NA	Model	NO2	24 hours	ug/m3	NA	38	32	43	15	66	NA	Subgroup			55	69								RR	0.91	30	ug/m3	NA	0.72	1.15	105296	15.94557245	-0.005914537	0.00749146	5.61E-05	LC	Brunekreef 2009 Netherlands LC	20.52526	4.46839
40345	Brunekreef 2009	Bert Brunekreef, Rob Beelen, Gerard Hoek, Leo Schouten, Sandra Bausch-Goldbohm, Paul Fischer, Ben Armstrong, Edward Hughes, Michael Jerrett, den Brandt van. Effects of long-term exposure to traffic-related air pollution on respiratory and cardiovascular mortality in the Netherlands: the NLCS-AIR study. Research report (Health Effects Institute). 2009. #volume#:5	Netherlands	Europe	Europe	1986	1996	All	NA	NA	Model	NO2	24 hours	ug/m3	NA	38	32	43	15	66	NA	Subgroup			55	69								RR	1.37	30	ug/m3	NA	1	1.87	105296	15.94557245	0.019742831	0.01001395	0.000100279	RES	Brunekreef 2009 Netherlands RES	20.52526	4.46839
40349	Jerrett 2009	Michael Jerrett, Murray M. Finkelstein, Jeffrey R. Brook, M. A. Arain, Palvos Kanaroglou, Dave M. Stieb, Nicolas L. Gilbert, Dave Verma, Norm Finkelstein, Kenneth R. Chapman, Malcolm R. Sears. A cohort study of traffic-related air pollution and mortality in Toronto, Ontario, Canada. Environmental health perspectives. 2009. 117:772	Toronto, Canada	Canada	North America	1992	2002	All	NA	NA	Model	NO2	24 hours	ppb	NA	22.9	20.8	24.8	NA	NA	NA	Entire sample			NA	NA	single pollutant							RR	1.17	4	ppb	NA	1	1.36	2360	4	0.039250937	0.019609994	0.000384552	NC	Jerrett 2009 Toronto, Canada NC	23.09393	3.5231
40349	Jerrett 2009	Michael Jerrett, Murray M. Finkelstein, Jeffrey R. Brook, M. A. Arain, Palvos Kanaroglou, Dave M. Stieb, Nicolas L. Gilbert, Dave Verma, Norm Finkelstein, Kenneth R. Chapman, Malcolm R. Sears. A cohort study of traffic-related air pollution and mortality in Toronto, Ontario, Canada. Environmental health perspectives. 2009. 117:772	Toronto, Canada	Canada	North America	1992	2002	All	NA	NA	Model	NO2	24 hours	ppb	NA	22.9	20.8	24.8	NA	NA	NA	Entire sample			NA	NA	single pollutant							RR	1.45	4	ppb	NA	1.1	1.92	2360	4	0.092890889	0.035523916	0.001261949	CV	Jerrett 2009 Toronto, Canada CV	23.09393	3.5231
40349	Jerrett 2009	Michael Jerrett, Murray M. Finkelstein, Jeffrey R. Brook, M. A. Arain, Palvos Kanaroglou, Dave M. Stieb, Nicolas L. Gilbert, Dave Verma, Norm Finkelstein, Kenneth R. Chapman, Malcolm R. Sears. A cohort study of traffic-related air pollution and mortality in Toronto, Ontario, Canada. Environmental health perspectives. 2009. 117:772	Toronto, Canada	Canada	North America	1992	2002	All	NA	NA	Model	NO2	24 hours	ppb	NA	22.9	20.8	24.8	NA	NA	NA	Entire sample			NA	NA	single pollutant							RR	1.06	4	ppb	NA	0.67	1.49	2360	4	0.014567227	0.050972812	0.002598228	RES	Jerrett 2009 Toronto, Canada RES	23.09393	3.5231
40461	Rosenlund 2008	Mats Rosenlund, Sally Picciotto, Francesco Forastiere, Massimo Stafoggia, Carlo A. Perucci. Traffic-related air pollution in relation to incidence and prognosis of coronary heart disease. Epidemiology (Cambridge, Mass.). 2008. 19:121	Rome, Italy	Europe	Europe	1998	2000	Specific	35	84	Model	NO2	24 hours	ug/m3	NA	NA	NA	NA	NA	NA	NA	Entire sample			NA	NA	single pollutant							RR	1.07	10	ug/m3	NA	1.02	1.12	1,487,223	5.315190815	0.012729298	0.004488774	2.01E-05	MI	Rosenlund 2008 Rome, Italy MI	NA	NA
40461	Rosenlund 2008	Mats Rosenlund, Sally Picciotto, Francesco Forastiere, Massimo Stafoggia, Carlo A. Perucci. Traffic-related air pollution in relation to incidence and prognosis of coronary heart disease. Epidemiology (Cambridge, Mass.). 2008. 19:121	Rome, Italy	Europe	Europe	1998	2005	Specific	35	84	Model	NO2	24 hours	ug/m3	NA	NA	NA	NA	NA	NA	NA	Entire sample			NA	NA	single pollutant							RR	0.95	10	ug/m3	NA	0.89	1.02	6,513	5.315190815	-0.00965032	0.006543454	4.28E-05	AC	Rosenlund 2008 Rome, Italy AC	NA	NA
40541	Schikowski 2007	Tamara Schikowski, Dorothea Sugiri, Ulrich Ranft, Ulrike Gehring, Joachim Heinrich, H-E Wichmann, Ursula Kramer. Does respiratory health contribute to the effects of long-term air pollution exposure on cardiovascular mortality?. Respiratory research. 2007. 8:20	7 German cities	Europe	Europe	1985	1994	Specific	55	NA	Monitor	NO2	24 hours	ug/m3	39	46	25	49	NA	NA	NA	Entire sample			NA	NA	single pollutant							RR	1.72	16	ug/m3	NA	1.24	2.39	4750	8.504305305	0.063770558	0.019683367	0.000387435	CV	Schikowski 2007 7 German cities CV	20.72924	6.78751
40555	Naess 2007	Oyvind Naess, Per Nafstad, Geir Aamodt, Bjorgulf Claussen, Pal Rosland. Relation between concentration of air pollution and cause-specific mortality: four-year exposures to nitrogen dioxide and particulate matter pollutants in 470 neighborhoods in Oslo, Norway. American Journal of Epidemiology. 2007. 165:435	Oslo, Norway	Europe	Europe	1992	1998	Specific	51	90	Model	NO2	24 hours	ug/m3	39	NA	27.33	49.08	2	73	NA	Subgroup	sex	female	51	70	single pollutant							HR	1.06	21.75	ug.m3	NA	0.92	1.21	143842	21.75	0.00267903	0.003213722	1.03E-05	RES	Naess 2007 Oslo, Norway COPD female age 51-70	20.72924	5.99481
40555	Naess 2007	Oyvind Naess, Per Nafstad, Geir Aamodt, Bjorgulf Claussen, Pal Rosland. Relation between concentration of air pollution and cause-specific mortality: four-year exposures to nitrogen dioxide and particulate matter pollutants in 470 neighborhoods in Oslo, Norway. American Journal of Epidemiology. 2007. 165:435	Oslo, Norway	Europe	Europe	1992	1998	Specific	51	90	Model	NO2	24 hours	ug/m3	39	NA	27.33	49.08	2	73	NA	Subgroup	sex	female	71	90	single pollutant							HR	1.07	21.75	ug/m3	NA	0.97	1.17	143842	11.56054002	0.005852551	0.004136674	1.71E-05	RES	Naess 2007 Oslo, Norway COPD female age 71-90	20.72924	5.99481
40555	Naess 2007	Oyvind Naess, Per Nafstad, Geir Aamodt, Bjorgulf Claussen, Pal Rosland. Relation between concentration of air pollution and cause-specific mortality: four-year exposures to nitrogen dioxide and particulate matter pollutants in 470 neighborhoods in Oslo, Norway. American Journal of Epidemiology. 2007. 165:435	Oslo, Norway	Europe	Europe	1992	1998	Specific	51	90	Model	NO2	24 hours	ug/m3	39	NA	27.33	49.08	2	73	NA	Subgroup	sex	male	51	70	single pollutant							HR	1.21	21.75	ug/m3	NA	1.05	1.39	143842	11.56054002	0.01648888	0.006189987	3.83E-05	RES	Naess 2007 Oslo, Norway COPD male age 51-70	20.72924	5.99481
40555	Naess 2007	Oyvind Naess, Per Nafstad, Geir Aamodt, Bjorgulf Claussen, Pal Rosland. Relation between concentration of air pollution and cause-specific mortality: four-year exposures to nitrogen dioxide and particulate matter pollutants in 470 neighborhoods in Oslo, Norway. American Journal of Epidemiology. 2007. 165:435	Oslo, Norway	Europe	Europe	1992	1998	Specific	51	90	Model	NO2	24 hours	ug/m3	39	NA	27.33	49.08	2	73	NA	Subgroup	sex	male	71	90	single pollutant							HR	1.04	21.75	ug/m3	NA	0.95	1.14	143842	11.56054002	0.003392637	0.00402322	1.62E-05	RES	Naess 2007 Oslo, Norway COPD male age 71-90	20.72924	5.99481
40555	Naess 2007	Oyvind Naess, Per Nafstad, Geir Aamodt, Bjorgulf Claussen, Pal Rosland. Relation between concentration of air pollution and cause-specific mortality: four-year exposures to nitrogen dioxide and particulate matter pollutants in 470 neighborhoods in Oslo, Norway. American Journal of Epidemiology. 2007. 165:435	Oslo, Norway	Europe	Europe	1992	1998	Specific	51	90	Model	NO2	24 hours	ug/m3	39	NA	27.33	49.08	2	73	NA	Subgroup	sex	female	51	70	single pollutant							HR	1.07	21.75	ug/m3	NA	1	1.14	143842	11.56054002	0.005852551	0.002891351	8.36E-06	CV	Naess 2007 Oslo, Norway CV female age 51-70	20.72924	5.99481
40555	Naess 2007	Oyvind Naess, Per Nafstad, Geir Aamodt, Bjorgulf Claussen, Pal Rosland. Relation between concentration of air pollution and cause-specific mortality: four-year exposures to nitrogen dioxide and particulate matter pollutants in 470 neighborhoods in Oslo, Norway. American Journal of Epidemiology. 2007. 165:435	Oslo, Norway	Europe	Europe	1992	1998	Specific	51	90	Model	NO2	24 hours	ug/m3	39	NA	27.33	49.08	2	73	NA	Subgroup	sex	female	71	90	single pollutant							HR	1.01	21.75	ug/m3	NA	0.99	1.04	143842	11.56054002	0.000860715	0.001087246	1.18E-06	CV	Naess 2007 Oslo, Norway CV female age 71-90	20.72924	5.99481
40555	Naess 2007	Oyvind Naess, Per Nafstad, Geir Aamodt, Bjorgulf Claussen, Pal Rosland. Relation between concentration of air pollution and cause-specific mortality: four-year exposures to nitrogen dioxide and particulate matter pollutants in 470 neighborhoods in Oslo, Norway. American Journal of Epidemiology. 2007. 165:435	Oslo, Norway	Europe	Europe	1992	1998	Specific	51	90	Model	NO2	24 hours	ug/m3	39	NA	27.33	49.08	2	73	NA	Subgroup	sex	male	51	70	single pollutant							HR	1.08	21.75	ug/m3	NA	1.04	1.13	143842	11.56054002	0.006657219	0.001831461	3.35E-06	CV	Naess 2007 Oslo, Norway CV male age 51-70	20.72924	5.99481
40555	Naess 2007	Oyvind Naess, Per Nafstad, Geir Aamodt, Bjorgulf Claussen, Pal Rosland. Relation between concentration of air pollution and cause-specific mortality: four-year exposures to nitrogen dioxide and particulate matter pollutants in 470 neighborhoods in Oslo, Norway. American Journal of Epidemiology. 2007. 165:435	Oslo, Norway	Europe	Europe	1992	1998	Specific	51	90	Model	NO2	24 hours	ug/m3	39	NA	27.33	49.08	2	73	NA	Subgroup	sex	male	71	90	single pollutant							HR	1.02	21.75	ug/m3	NA	0.99	1.05	143842	11.56054002	0.00171295	0.001298411	1.69E-06	CV	Naess 2007 Oslo, Norway CV male age 71-90	20.72924	5.99481
40555	Naess 2007	Oyvind Naess, Per Nafstad, Geir Aamodt, Bjorgulf Claussen, Pal Rosland. Relation between concentration of air pollution and cause-specific mortality: four-year exposures to nitrogen dioxide and particulate matter pollutants in 470 neighborhoods in Oslo, Norway. American Journal of Epidemiology. 2007. 165:435	Oslo, Norway	Europe	Europe	1992	1998	Specific	51	90	Model	NO2	24 hours	ug/m3	39	NA	27.33	49.08	2	73	NA	Subgroup	sex	female	51	70	single pollutant							HR	1.23	21.75	ug/m3	NA	1.1	1.38	143842	11.56054002	0.017906964	0.005004121	2.50E-05	LC	Naess 2007 Oslo, Norway LC female age 51-70	20.72924	5.99481
40555	Naess 2007	Oyvind Naess, Per Nafstad, Geir Aamodt, Bjorgulf Claussen, Pal Rosland. Relation between concentration of air pollution and cause-specific mortality: four-year exposures to nitrogen dioxide and particulate matter pollutants in 470 neighborhoods in Oslo, Norway. American Journal of Epidemiology. 2007. 165:435	Oslo, Norway	Europe	Europe	1992	1998	Specific	51	90	Model	NO2	24 hours	ug/m3	39	NA	27.33	49.08	2	73	NA	Subgroup	sex	female	71	90	single pollutant							HR	1.12	21.75	ug/m3	NA	0.98	1.27	143842	11.56054002	0.009803062	0.005720101	3.27E-05	LC	Naess 2007 Oslo, Norway LC female age 71-90	20.72924	5.99481
40555	Naess 2007	Oyvind Naess, Per Nafstad, Geir Aamodt, Bjorgulf Claussen, Pal Rosland. Relation between concentration of air pollution and cause-specific mortality: four-year exposures to nitrogen dioxide and particulate matter pollutants in 470 neighborhoods in Oslo, Norway. American Journal of Epidemiology. 2007. 165:435	Oslo, Norway	Europe	Europe	1992	1998	Specific	51	90	Model	NO2	24 hours	ug/m3	39	NA	27.33	49.08	2	73	NA	Subgroup	sex	male	51	70	single pollutant							HR	1.07	21.75	ug/m3	NA	0.97	1.18	143842	11.56054002	0.005852551	0.004324476	1.87E-05	LC	Naess 2007 Oslo, Norway LC male age 51-70	20.72924	5.99481
40555	Naess 2007	Oyvind Naess, Per Nafstad, Geir Aamodt, Bjorgulf Claussen, Pal Rosland. Relation between concentration of air pollution and cause-specific mortality: four-year exposures to nitrogen dioxide and particulate matter pollutants in 470 neighborhoods in Oslo, Norway. American Journal of Epidemiology. 2007. 165:435	Oslo, Norway	Europe	Europe	1992	1998	Specific	51	90	Model	NO2	24 hours	ug/m3	39	NA	27.33	49.08	2	73	NA	Subgroup	sex	male	71	90	single pollutant							HR	1.09	21.75	ug/m3	NA	0.98	1.2	143842	11.56054002	0.00745447	0.004469026	2.00E-05	LC	Naess 2007 Oslo, Norway LC male age 71-90	20.72924	5.99481
40608	Gehring 2006	Ulrike Gehring, Joachim Heinrich, Ursula Kramer, Veit Grote, Matthias Hochadel, Dorothea Sugiri, Martin Kraft, Knut Rauchfuss, Hans Georg Eberwein, H-E Wichmann. Long-term exposure to ambient air pollution and cardiopulmonary mortality in women. Epidemiology (Cambridge, Mass.). 2006. 17:545	Germany	Europe	Europe	1985	2003	Specific	50	59	Monitor	NO2	24 hours	ug/m3	39	46	25	49	22	55	NA	Entire sample			NA	NA	single pollutant							RR	1.19	16	ug/m3	NA	1.02	1.39	4752	8.504305305	0.020454735	0.009284047	8.62E-05	AC	Gehring 2006 Germany AC	20.72924	3.09462
40608	Gehring 2006	Ulrike Gehring, Joachim Heinrich, Ursula Kramer, Veit Grote, Matthias Hochadel, Dorothea Sugiri, Martin Kraft, Knut Rauchfuss, Hans Georg Eberwein, H-E Wichmann. Long-term exposure to ambient air pollution and cardiopulmonary mortality in women. Epidemiology (Cambridge, Mass.). 2006. 17:545	Germany	Europe	Europe	1985	2003	Specific	50	59	Monitor	NO2	24 hours	ug/m3	39	46	25	49	22	55	NA	Entire sample			NA	NA	single pollutant							RR	1.74	16	ug/m3	NA	1.29	2.33	4346	8.504305305	0.065129966	0.017734896	0.000314527	CPD	Gehring 2006 Germany CPD	20.72924	3.09462
40647	Chen 2005	Lie Hong Chen, Synnove F. Knutsen, David Shavlik, W. L. Beeson, Floyd Petersen, Mark Ghamsary, David Abbey. The association between fatal coronary heart disease and ambient particulate air pollution: Are females at greater risk?. Environmental health perspectives. 2005. 113:1723	California	United States	North America	1977	1998	Specific	25	NA	Monitor	NO2	24 hours	ppb	34.9	NA	NA	NA	NA	NA	9.7	Subgroup	age		25	NA	single pollutant							RR	1.17	10	ppb	NA	0.98	1.4	3239	10	0.015700375	0.009098851	8.28E-05	IHD	Chen 2005 California IHD female	34.9	9.7
40647	Chen 2005	Lie Hong Chen, Synnove F. Knutsen, David Shavlik, W. L. Beeson, Floyd Petersen, Mark Ghamsary, David Abbey. The association between fatal coronary heart disease and ambient particulate air pollution: Are females at greater risk?. Environmental health perspectives. 2005. 113:1723	California	United States	North America	1977	1998	Specific	25	NA	Monitor	NO2	24 hours	ppb	34.9	NA	NA	NA	NA	NA	9.7	Subgroup	sex	male	NA	NA	single pollutant							RR	1.16	10	ppb	NA	0.89	1.51	3239	10	0.014842001	0.013485803	0.000181867	IHD	Chen 2005 California IHD male	34.9	9.7
40677	Filleul 2005	L. Filleul, V. Rondeau, S. Vandentorren, N. Le Moual, A. Cantagrel, I. Annesi-Maesano, D. Charpin, C. Declercq, F. Neukirch, C. Paris, D. Vervloet, P. Brochard, J-F Tessier, F. Kauffmann, I. Baldi. Twenty five year mortality and air pollution: results from the French PAARC survey. Occupational and environmental medicine. 2005. 62:453	7 French cities	Europe	Europe	1974	1998	Specific	25	NA	Monitor	NO2	24 hours	ug/m3	NA	NA	NA	NA	NA	NA	NA	Entire sample			NA	NA	single pollutant							RR	0.96	10	ug/m3	NA	0.93	1	14284	5.315190815	-0.00768025	0.003483023	1.21E-05	NC	Filleul 2005 7 French cities NC	NA	NA
40677	Filleul 2005	L. Filleul, V. Rondeau, S. Vandentorren, N. Le Moual, A. Cantagrel, I. Annesi-Maesano, D. Charpin, C. Declercq, F. Neukirch, C. Paris, D. Vervloet, P. Brochard, J-F Tessier, F. Kauffmann, I. Baldi. Twenty five year mortality and air pollution: results from the French PAARC survey. Occupational and environmental medicine. 2005. 62:453	7 French cities	Europe	Europe	1974	1998	Specific	25	NA	Monitor	NO2	24 hours	ug/m3	NA	NA	NA	NA	NA	NA	NA	Entire sample			NA	NA	single pollutant							RR	1.14	10	ug/m3	NA	1.03	1.25	14284	5.315190815	0.024651657	0.00929108	8.63E-05	NC	Filleul 2005 7 French cities NC (excl traffic)	NA	NA
40677	Filleul 2005	L. Filleul, V. Rondeau, S. Vandentorren, N. Le Moual, A. Cantagrel, I. Annesi-Maesano, D. Charpin, C. Declercq, F. Neukirch, C. Paris, D. Vervloet, P. Brochard, J-F Tessier, F. Kauffmann, I. Baldi. Twenty five year mortality and air pollution: results from the French PAARC survey. Occupational and environmental medicine. 2005. 62:453	7 French cities	Europe	Europe	1974	1998	Specific	25	NA	Monitor	NO2	24 hours	ug/m3	NA	NA	NA	NA	NA	NA	NA	Entire sample			NA	NA	single pollutant							RR	1.01	10	ug/m3	NA	0.94	1.08	14284	5.315190815	0.001872055	0.006663441	4.44E-05	CPD	Filleul 2005 7 French cities CPD	NA	NA
40677	Filleul 2005	L. Filleul, V. Rondeau, S. Vandentorren, N. Le Moual, A. Cantagrel, I. Annesi-Maesano, D. Charpin, C. Declercq, F. Neukirch, C. Paris, D. Vervloet, P. Brochard, J-F Tessier, F. Kauffmann, I. Baldi. Twenty five year mortality and air pollution: results from the French PAARC survey. Occupational and environmental medicine. 2005. 62:453	7 French cities	Europe	Europe	1974	1998	Specific	25	NA	Monitor	NO2	24 hours	ug/m3	NA	NA	NA	NA	NA	NA	NA	Entire sample			NA	NA	single pollutant							RR	1.27	10	ug/m3	NA	1.04	1.56	14284	5.315190815	0.04496864	0.019460256	0.000378702	CPD	Filleul 2005 7 French cities CPD (excl traffic)	NA	NA
40677	Filleul 2005	L. Filleul, V. Rondeau, S. Vandentorren, N. Le Moual, A. Cantagrel, I. Annesi-Maesano, D. Charpin, C. Declercq, F. Neukirch, C. Paris, D. Vervloet, P. Brochard, J-F Tessier, F. Kauffmann, I. Baldi. Twenty five year mortality and air pollution: results from the French PAARC survey. Occupational and environmental medicine. 2005. 62:453	7 French cities	Europe	Europe	1974	1998	Specific	25	NA	Monitor	NO2	24 hours	ug/m3	NA	NA	NA	NA	NA	NA	NA	Entire sample			NA	NA	single pollutant							RR	0.97	10	ug/m3	NA	0.85	1.1	14284	5.315190815	-0.005730595	0.012374482	0.000153128	LC	Filleul 2005 7 French cities LC	NA	NA
40677	Filleul 2005	L. Filleul, V. Rondeau, S. Vandentorren, N. Le Moual, A. Cantagrel, I. Annesi-Maesano, D. Charpin, C. Declercq, F. Neukirch, C. Paris, D. Vervloet, P. Brochard, J-F Tessier, F. Kauffmann, I. Baldi. Twenty five year mortality and air pollution: results from the French PAARC survey. Occupational and environmental medicine. 2005. 62:453	7 French cities	Europe	Europe	1974	1998	Specific	25	NA	Monitor	NO2	24 hours	ug/m3	NA	NA	NA	NA	NA	NA	NA	Entire sample			NA	NA	single pollutant							RR	1.48	10	ug/m3	NA	1.05	2.06	14284	5.315190815	0.073758798	0.032344521	0.001046168	LC	Filleul 2005 7 French cities LC (excl traffic)	NA	NA
40747	Nafstad 2004	Per Nafstad, Lise Lund Haheim, Torbjorn Wisloff, Frederick Gram, Bente Oftedal, Ingar Holme, Ingvar Hjermann, Paul Leren. Urban air pollution and mortality in a cohort of Norwegian men. Environmental health perspectives. 2004. 112:610	Oslo, Norway	Europe	Europe	1972	1998	Specific	40	49	Model	Nox	24 hours	ug/m3	NA	10.7	6.8	20.4	0.7	168.3	NA	Entire sample			NA	NA	single pollutant							RR	1.08	10	ug/m3	NA	1.06	1.11	15966	5.315190815	0.03344753	0.005110039	2.61E-05	NC	Nafstad 2004 Oslo, Norway NC male	4.40757	7.86711
40747	Nafstad 2004	Per Nafstad, Lise Lund Haheim, Torbjorn Wisloff, Frederick Gram, Bente Oftedal, Ingar Holme, Ingvar Hjermann, Paul Leren. Urban air pollution and mortality in a cohort of Norwegian men. Environmental health perspectives. 2004. 112:610	Oslo, Norway	Europe	Europe	1972	1998	Specific	40	49	Model	Nox	24 hours	ug/m3	NA	10.7	6.8	20.4	0.7	168.3	NA	Entire sample			NA	NA	single pollutant							RR	1.04	10	ug/m3	NA	0.94	1.15	15966	5.315190815	0.017045455	0.022355172	0.000499754	CEV	Nafstad 2004 Oslo, Norway CEV male	4.40757	7.86711
40747	Nafstad 2004	Per Nafstad, Lise Lund Haheim, Torbjorn Wisloff, Frederick Gram, Bente Oftedal, Ingar Holme, Ingvar Hjermann, Paul Leren. Urban air pollution and mortality in a cohort of Norwegian men. Environmental health perspectives. 2004. 112:610	Oslo, Norway	Europe	Europe	1972	1998	Specific	40	49	Model	Nox	24 hours	ug/m3	NA	10.7	6.8	20.4	0.7	168.3	NA	Entire sample			NA	NA	single pollutant							RR	1.08	10	ug/m3	NA	1.03	1.12	15966	5.315190815	0.03344753	0.009287417	8.63E-05	IHD	Nafstad 2004 Oslo, Norway IHD male	4.40757	7.86711
40747	Nafstad 2004	Per Nafstad, Lise Lund Haheim, Torbjorn Wisloff, Frederick Gram, Bente Oftedal, Ingar Holme, Ingvar Hjermann, Paul Leren. Urban air pollution and mortality in a cohort of Norwegian men. Environmental health perspectives. 2004. 112:610	Oslo, Norway	Europe	Europe	1972	1998	Specific	40	49	Model	Nox	24 hours	ug/m3	NA	10.7	6.8	20.4	0.7	168.3	NA	Entire sample			NA	NA	single pollutant							RR	1.11	10	ug/m3	NA	1.03	1.19	15966	5.315190815	0.045355217	0.016008761	0.00025628	LC	Nafstad 2004 Oslo, Norway LC male	4.40757	7.86711
40747	Nafstad 2004	Per Nafstad, Lise Lund Haheim, Torbjorn Wisloff, Frederick Gram, Bente Oftedal, Ingar Holme, Ingvar Hjermann, Paul Leren. Urban air pollution and mortality in a cohort of Norwegian men. Environmental health perspectives. 2004. 112:610	Oslo, Norway	Europe	Europe	1972	1998	Specific	40	49	Model	Nox	24 hours	ug/m3	NA	10.7	6.8	20.4	0.7	168.3	NA	Entire sample			NA	NA	single pollutant							RR	1.16	10	ug/m3	NA	1.06	1.26	15966	5.315190815	0.064503839	0.019162774	0.000367212	RES	Nafstad 2004 Oslo, Norway RES male	4.40757	7.86711
40819	Hoek 2002	Gerard Hoek, Bert Brunekreef, Sandra Goldbohm, Paul Fischer, Piet van den Brandt. Association between mortality and indicators of traffic-related air pollution in the Netherlands: a cohort study. Lancet (London, England). 2002. 360:1203	Netherlands	Europe	Europe	1986	1994	Specific	55	69	Monitor	NO2	24 hours	ug/m3	36.6	36.6	32.6	41.5	14.7	67.2	8.3	Entire sample			NA	NA	single pollutant							RR	1.36	30	ug/m3	NA	0.93	1.98	5000	15.94557245	0.01928339	0.012089395	0.000146153	AC	Hoek 2002 Netherlands AC	19.4536	4.41161
40819	Hoek 2002	Gerard Hoek, Bert Brunekreef, Sandra Goldbohm, Paul Fischer, Piet van den Brandt. Association between mortality and indicators of traffic-related air pollution in the Netherlands: a cohort study. Lancet (London, England). 2002. 360:1203	Netherlands	Europe	Europe	1986	1994	Specific	55	69	Monitor	NO2	24 hours	ug/m3	36.6	36.6	32.6	41.5	14.7	67.2	8.3	Entire sample			NA	NA	single pollutant							RR	1.81	30	ug/m3	NA	0.98	3.34	4492	15.94557245	0.037209504	0.019616691	0.000384815	CPD	Hoek 2002 Netherlands CPD	19.4536	4.41161
40819	Hoek 2002	Gerard Hoek, Bert Brunekreef, Sandra Goldbohm, Paul Fischer, Piet van den Brandt. Association between mortality and indicators of traffic-related air pollution in the Netherlands: a cohort study. Lancet (London, England). 2002. 360:1203	Netherlands	Europe	Europe	1986	1994	Specific	55	69	Monitor	NO2	24 hours	ug/m3	36.6	36.6	32.6	41.5	14.7	67.2	8.3	Entire sample			NA	NA	single pollutant							RR	1.25	30	ug/m3	NA	0.42	3.72	4492	15.94557245	0.013994076	0.034895878	0.001217722	LC	Hoek 2002 Netherlands LC	19.4536	4.41161
41026	Abbey 1999	D. E. Abbey, N. Nishino, W. F. McDonnell, R. J. Burchette, S. F. Knutsen, W. Lawrence Beeson, J. X. Yang. Long-term inhalable particles and other air pollutants related to mortality in nonsmokers. American journal of respiratory and critical care medicine. 1999. 159:373	California	United States	North America	1977	1992	Specific	27	95	Monitor	NO2	24 hours	ppb	36.78	NA	NA	NA	0	NA	12.99	Subgroup	sex	female	NA	NA	single pollutant							RR	0.99	19.78	ppb	NA	0.89	1.11	6338	19.78	-0.000508106	0.002848861	8.12E-06	NC	Abbey 1999 California NC female	36.8	13
41026	Abbey 1999	D. E. Abbey, N. Nishino, W. F. McDonnell, R. J. Burchette, S. F. Knutsen, W. Lawrence Beeson, J. X. Yang. Long-term inhalable particles and other air pollutants related to mortality in nonsmokers. American journal of respiratory and critical care medicine. 1999. 159:373	California	United States	North America	1977	1992	Specific	27	95	Monitor	NO2	24 hours	ppb	36.78	NA	NA	NA	0	NA	12.99	Subgroup	sex	male	NA	NA	single pollutant							RR	1.03	19.78	ppb	NA	0.91	1.17	6338	19.78	0.001494378	0.003241194	1.05E-05	NC	Abbey 1999 California NC male	36.8	13
41026	Abbey 1999	D. E. Abbey, N. Nishino, W. F. McDonnell, R. J. Burchette, S. F. Knutsen, W. Lawrence Beeson, J. X. Yang. Long-term inhalable particles and other air pollutants related to mortality in nonsmokers. American journal of respiratory and critical care medicine. 1999. 159:373	California	United States	North America	1977	1992	All	27	95	Monitor	NO2	24 hours	ppb	36.78	NA	NA	NA	0	NA	12.99	Subgroup	sex	female	NA	NA	single pollutant							RR	1.03	19.78	ppb	NA	0.9	1.18	6338	19.78	0.001494378	0.003493466	1.22E-05	CPD	Abbey 1999 California CPD female	36.8	13
41026	Abbey 1999	D. E. Abbey, N. Nishino, W. F. McDonnell, R. J. Burchette, S. F. Knutsen, W. Lawrence Beeson, J. X. Yang. Long-term inhalable particles and other air pollutants related to mortality in nonsmokers. American journal of respiratory and critical care medicine. 1999. 159:373	California	United States	North America	1977	1992	All	27	95	Monitor	NO2	24 hours	ppb	36.78	NA	NA	NA	0	NA	12.99	Subgroup	sex	male	NA	NA	single pollutant							RR	1.01	19.78	ppb	NA	0.86	1.19	6338	19.78	0.00050305	0.004188628	1.75E-05	CPD	Abbey 1999 California CPD male	36.8	13
41026	Abbey 1999	D. E. Abbey, N. Nishino, W. F. McDonnell, R. J. Burchette, S. F. Knutsen, W. Lawrence Beeson, J. X. Yang. Long-term inhalable particles and other air pollutants related to mortality in nonsmokers. American journal of respiratory and critical care medicine. 1999. 159:373	California	United States	North America	1977	1992	Specific	27	95	Monitor	NO2	24 hours	ppb	36.78	NA	NA	NA	0	NA	12.99	Subgroup	sex	female	NA	NA	single pollutant							RR	2.81	19.78	ppb	NA	1.15	6.89	6338	19.78	0.052233796	0.023089561	0.000533128	LC	Abbey 1999 California LC female	36.8	13
41026	Abbey 1999	D. E. Abbey, N. Nishino, W. F. McDonnell, R. J. Burchette, S. F. Knutsen, W. Lawrence Beeson, J. X. Yang. Long-term inhalable particles and other air pollutants related to mortality in nonsmokers. American journal of respiratory and critical care medicine. 1999. 159:373	California	United States	North America	1977	1992	Specific	27	95	Monitor	NO2	24 hours	ppb	36.78	NA	NA	NA	0	NA	12.99	Subgroup	sex	male	NA	NA	single pollutant							RR	1.82	19.78	ppb	NA	0.93	3.57	6338	19.78	0.030274848	0.017348181	0.000300959	LC	Abbey 1999 California LC male	36.8	13
41026	Abbey 1999	D. E. Abbey, N. Nishino, W. F. McDonnell, R. J. Burchette, S. F. Knutsen, W. Lawrence Beeson, J. X. Yang. Long-term inhalable particles and other air pollutants related to mortality in nonsmokers. American journal of respiratory and critical care medicine. 1999. 159:373	California	United States	North America	1977	1992	All	27	95	Monitor	NO2	24 hours	ppb	36.78	NA	NA	NA	0	NA	12.99	Subgroup	sex	female	NA	NA	single pollutant							RR	0.97	19.78	ppb	NA	0.76	1.23	6338	19.78	-0.001539899	0.006209259	3.86E-05	RES	Abbey 1999 California RES female	36.8	13
41026	Abbey 1999	D. E. Abbey, N. Nishino, W. F. McDonnell, R. J. Burchette, S. F. Knutsen, W. Lawrence Beeson, J. X. Yang. Long-term inhalable particles and other air pollutants related to mortality in nonsmokers. American journal of respiratory and critical care medicine. 1999. 159:373	California	United States	North America	1977	1992	All	27	95	Monitor	NO2	24 hours	ppb	36.78	NA	NA	NA	0	NA	12.99	Subgroup	sex	male	NA	NA	single pollutant							RR	0.87	19.78	ppb	NA	0.67	1.14	6338	19.78	-0.007040549	0.006854814	4.70E-05	RES	Abbey 1999 California RES male	36.8	13
41790	Crouse 2015	Crouse D.L.,Peters P.A.,Hystad P.,Brook J.R., Donkelaar A. van,Martin R.V.,Villeneuve P.J.,Jerrett M.,Goldberg M.S., Pope C. Arden,Brauer M.,Brook R.D.,Robichaud A.,Menard R.,Burnett R.T.. Ambient PM2.5, O3, and NO2 exposures and associations with mortality over 16 years of follow-up in the canadian census health and environment cohort (CanCHEC). Environmental health perspectives. 2015. 123:1180	Canada	Canada	North America	1991	2006	Specific	25	NA	Model	NO2	24 hours	ppb	11.6	10.4	6	16.5	0	51.5	NA	Entire sample			NA	NA	single pollutant							HR	1.054	8.1	ppb	NA	1.044	1.065	2521525	8.1	0.006492895	0.000627214	3.93E-07	NC	Crouse 2015 Canada NC	11.6	7.97092
41790	Crouse 2015	Crouse D.L.,Peters P.A.,Hystad P.,Brook J.R., Donkelaar A. van,Martin R.V.,Villeneuve P.J.,Jerrett M.,Goldberg M.S., Pope C. Arden,Brauer M.,Brook R.D.,Robichaud A.,Menard R.,Burnett R.T.. Ambient PM2.5, O3, and NO2 exposures and associations with mortality over 16 years of follow-up in the canadian census health and environment cohort (CanCHEC). Environmental health perspectives. 2015. 123:1180	Canada	Canada	North America	1991	2006	Specific	25	NA	Model	NO2	24 hours	ppb	11.6	10.4	6	16.5	0	51.5	NA	Entire sample			NA	NA	multi-pollutant		O3	PM2.5				HR	1.044	8.1	ppb	NA	1.033	1.056	2521525	8.1	0.005315986	0.000693531	4.81E-07	NC	Crouse 2015 Canada NC with O3 PM2.5	11.6	7.97092
41790	Crouse 2015	Crouse D.L.,Peters P.A.,Hystad P.,Brook J.R., Donkelaar A. van,Martin R.V.,Villeneuve P.J.,Jerrett M.,Goldberg M.S., Pope C. Arden,Brauer M.,Brook R.D.,Robichaud A.,Menard R.,Burnett R.T.. Ambient PM2.5, O3, and NO2 exposures and associations with mortality over 16 years of follow-up in the canadian census health and environment cohort (CanCHEC). Environmental health perspectives. 2015. 123:1180	Canada	Canada	North America	1991	2006	Specific	25	NA	Model	NO2	24 hours	ppb	11.6	10.4	6	16.5	0	51.5	NA	Entire sample			NA	NA	single pollutant							HR	1.008	8.1	ppb	NA	0.981	1.037	2521525	8.1	0.000983725	0.001748386	3.06E-06	CEV	Crouse 2015 Canada CEV	11.6	7.97092
41790	Crouse 2015	Crouse D.L.,Peters P.A.,Hystad P.,Brook J.R., Donkelaar A. van,Martin R.V.,Villeneuve P.J.,Jerrett M.,Goldberg M.S., Pope C. Arden,Brauer M.,Brook R.D.,Robichaud A.,Menard R.,Burnett R.T.. Ambient PM2.5, O3, and NO2 exposures and associations with mortality over 16 years of follow-up in the canadian census health and environment cohort (CanCHEC). Environmental health perspectives. 2015. 123:1180	Canada	Canada	North America	1991	2006	Specific	25	NA	Model	NO2	24 hours	ppb	11.6	10.4	6	16.5	0	51.5	NA	Entire sample			NA	NA	multi-pollutant		O3	PM2.5				HR	1.024	8.1	ppb	NA	0.995	1.054	2521525	8.1	0.002927966	0.001814216	3.29E-06	CEV	Crouse 2015 Canada CEV with O3 PM2.5	11.6	7.97092
41790	Crouse 2015	Crouse D.L.,Peters P.A.,Hystad P.,Brook J.R., Donkelaar A. van,Martin R.V.,Villeneuve P.J.,Jerrett M.,Goldberg M.S., Pope C. Arden,Brauer M.,Brook R.D.,Robichaud A.,Menard R.,Burnett R.T.. Ambient PM2.5, O3, and NO2 exposures and associations with mortality over 16 years of follow-up in the canadian census health and environment cohort (CanCHEC). Environmental health perspectives. 2015. 123:1180	Canada	Canada	North America	1991	2006	Specific	25	NA	Model	NO2	24 hours	ppb	11.6	10.4	6	16.5	0	51.5	NA	Entire sample			NA	NA	single pollutant							HR	1.053	8.1	ppb	NA	1.017	1.09	2521525	8.1	0.006375708	0.002183188	4.77E-06	COPD	Crouse 2015 Canada COPD	11.6	7.97092
41790	Crouse 2015	Crouse D.L.,Peters P.A.,Hystad P.,Brook J.R., Donkelaar A. van,Martin R.V.,Villeneuve P.J.,Jerrett M.,Goldberg M.S., Pope C. Arden,Brauer M.,Brook R.D.,Robichaud A.,Menard R.,Burnett R.T.. Ambient PM2.5, O3, and NO2 exposures and associations with mortality over 16 years of follow-up in the canadian census health and environment cohort (CanCHEC). Environmental health perspectives. 2015. 123:1180	Canada	Canada	North America	1991	2006	Specific	25	NA	Model	NO2	24 hours	ppb	11.6	10.4	6	16.5	0	51.5	NA	Entire sample			NA	NA	multi-pollutant		O3	PM2.5				HR	1.052	8.1	ppb	NA	1.015	1.092	2521525	8.1	0.006258409	0.002302918	5.30E-06	COPD	Crouse 2015 Canada COPD with O3 PM2.5	11.6	7.97092
41790	Crouse 2015	Crouse D.L.,Peters P.A.,Hystad P.,Brook J.R., Donkelaar A. van,Martin R.V.,Villeneuve P.J.,Jerrett M.,Goldberg M.S., Pope C. Arden,Brauer M.,Brook R.D.,Robichaud A.,Menard R.,Burnett R.T.. Ambient PM2.5, O3, and NO2 exposures and associations with mortality over 16 years of follow-up in the canadian census health and environment cohort (CanCHEC). Environmental health perspectives. 2015. 123:1180	Canada	Canada	North America	1991	2006	Specific	25	NA	Model	NO2	24 hours	ppb	11.6	10.4	6	16.5	0	51.5	NA	Entire sample			NA	NA	single pollutant							HR	1.043	8.1	ppb	NA	1.029	1.057	2521525	8.1	0.005197676	0.000845529	7.15E-07	CV	Crouse 2015 Canada CV	11.6	7.97092
41790	Crouse 2015	Crouse D.L.,Peters P.A.,Hystad P.,Brook J.R., Donkelaar A. van,Martin R.V.,Villeneuve P.J.,Jerrett M.,Goldberg M.S., Pope C. Arden,Brauer M.,Brook R.D.,Robichaud A.,Menard R.,Burnett R.T.. Ambient PM2.5, O3, and NO2 exposures and associations with mortality over 16 years of follow-up in the canadian census health and environment cohort (CanCHEC). Environmental health perspectives. 2015. 123:1180	Canada	Canada	North America	1991	2006	Specific	25	NA	Model	NO2	24 hours	ppb	11.6	10.4	6	16.5	0	51.5	NA	Entire sample			NA	NA	multi-pollutant		O3	PM2.5				HR	1.037	8.1	ppb	NA	1.022	1.051	2521525	8.1	0.004485423	0.000881223	7.77E-07	CV	Crouse 2015 Canada CV with O3 PM2.5	11.6	7.97092
41790	Crouse 2015	Crouse D.L.,Peters P.A.,Hystad P.,Brook J.R., Donkelaar A. van,Martin R.V.,Villeneuve P.J.,Jerrett M.,Goldberg M.S., Pope C. Arden,Brauer M.,Brook R.D.,Robichaud A.,Menard R.,Burnett R.T.. Ambient PM2.5, O3, and NO2 exposures and associations with mortality over 16 years of follow-up in the canadian census health and environment cohort (CanCHEC). Environmental health perspectives. 2015. 123:1180	Canada	Canada	North America	1991	2006	Specific	25	NA	Model	NO2	24 hours	ppb	11.6	10.4	6	16.5	0	51.5	NA	Entire sample			NA	NA	single pollutant							HR	1.065	8.1	ppb	NA	1.048	1.083	2521525	8.1	0.007774667	0.001034624	1.07E-06	IHD	Crouse 2015 Canada IHD	11.6	7.97092
41790	Crouse 2015	Crouse D.L.,Peters P.A.,Hystad P.,Brook J.R., Donkelaar A. van,Martin R.V.,Villeneuve P.J.,Jerrett M.,Goldberg M.S., Pope C. Arden,Brauer M.,Brook R.D.,Robichaud A.,Menard R.,Burnett R.T.. Ambient PM2.5, O3, and NO2 exposures and associations with mortality over 16 years of follow-up in the canadian census health and environment cohort (CanCHEC). Environmental health perspectives. 2015. 123:1180	Canada	Canada	North America	1991	2006	Specific	25	NA	Model	NO2	24 hours	ppb	11.6	10.4	6	16.5	0	51.5	NA	Entire sample			NA	NA	multi-pollutant		O3	PM2.5				HR	1.042	8.1	ppb	NA	1.024	1.061	2521525	8.1	0.005079252	0.001117893	1.25E-06	IHD	Crouse 2015 Canada IHD with O3 PM2.5	11.6	7.97092
41790	Crouse 2015	Crouse D.L.,Peters P.A.,Hystad P.,Brook J.R., Donkelaar A. van,Martin R.V.,Villeneuve P.J.,Jerrett M.,Goldberg M.S., Pope C. Arden,Brauer M.,Brook R.D.,Robichaud A.,Menard R.,Burnett R.T.. Ambient PM2.5, O3, and NO2 exposures and associations with mortality over 16 years of follow-up in the canadian census health and environment cohort (CanCHEC). Environmental health perspectives. 2015. 123:1180	Canada	Canada	North America	1991	2006	Specific	25	NA	Model	NO2	24 hours	ppb	11.6	10.4	6	16.5	0	51.5	NA	Entire sample			NA	NA	single pollutant							HR	1.061	8.1	ppb	NA	1.03	1.093	2521525	8.1	0.007310106	0.001869722	3.50E-06	LC	Crouse 2015 Canada LC	11.6	7.97092
41790	Crouse 2015	Crouse D.L.,Peters P.A.,Hystad P.,Brook J.R., Donkelaar A. van,Martin R.V.,Villeneuve P.J.,Jerrett M.,Goldberg M.S., Pope C. Arden,Brauer M.,Brook R.D.,Robichaud A.,Menard R.,Burnett R.T.. Ambient PM2.5, O3, and NO2 exposures and associations with mortality over 16 years of follow-up in the canadian census health and environment cohort (CanCHEC). Environmental health perspectives. 2015. 123:1180	Canada	Canada	North America	1991	2006	Specific	25	NA	Model	NO2	24 hours	ppb	11.6	10.4	6	16.5	0	51.5	NA	Entire sample			NA	NA	multi-pollutant		O3	PM2.5				HR	1.043	8.1	ppb	NA	1.019	1.067	2521525	8.1	0.005197676	0.001449648	2.10E-06	LC	Crouse 2015 Canada LC with O3 PM2.5	11.6	7.97092
41790	Crouse 2015	Crouse D.L.,Peters P.A.,Hystad P.,Brook J.R., Donkelaar A. van,Martin R.V.,Villeneuve P.J.,Jerrett M.,Goldberg M.S., Pope C. Arden,Brauer M.,Brook R.D.,Robichaud A.,Menard R.,Burnett R.T.. Ambient PM2.5, O3, and NO2 exposures and associations with mortality over 16 years of follow-up in the canadian census health and environment cohort (CanCHEC). Environmental health perspectives. 2015. 123:1180	Canada	Canada	North America	1991	2006	Specific	25	NA	Model	NO2	24 hours	ppb	11.6	10.4	6	16.5	0	51.5	NA	Entire sample			NA	NA	single pollutant							HR	1.032	8.1	ppb	NA	1.006	1.058	2521525	8.1	0.003888724	0.001587247	2.52E-06	RES	Crouse 2015 Canada RES	11.6	7.97092
41790	Crouse 2015	Crouse D.L.,Peters P.A.,Hystad P.,Brook J.R., Donkelaar A. van,Martin R.V.,Villeneuve P.J.,Jerrett M.,Goldberg M.S., Pope C. Arden,Brauer M.,Brook R.D.,Robichaud A.,Menard R.,Burnett R.T.. Ambient PM2.5, O3, and NO2 exposures and associations with mortality over 16 years of follow-up in the canadian census health and environment cohort (CanCHEC). Environmental health perspectives. 2015. 123:1180	Canada	Canada	North America	1991	2006	Specific	25	NA	Model	NO2	24 hours	ppb	11.6	10.4	6	16.5	0	51.5	NA	Entire sample			NA	NA	multi-pollutant		O3	PM2.5				HR	1.039	8.1	ppb	NA	1.012	1.067	2521525	8.1	0.004723298	0.001666742	2.78E-06	RES	Crouse 2015 Canada RES with O3 PM2.5	11.6	7.97092
42835	Hart 2011	Hart J.E.,Garshick E.,Dockery D.W.,Smith T.J.,Ryan L.,Laden F.. Long-term ambient multipollutant exposures and mortality. American Journal of Respiratory and Critical Care Medicine. 2011. 183:73	United States	United States	North America	1985	2000	All	NA	NA	Model	NO2	24 hours	ppb	14.2	NA	NA	NA	NA	NA	7.1	Subgroup	sex	male	NA	NA	single pollutant							Percent	14.9	8	ppb	NA	9.9	20.2	39948	8	0.0173615	0.002856702	8.16E-06	AC	Hart 2011 United States AC male	14.2	7.1
42835	Hart 2011	Hart J.E.,Garshick E.,Dockery D.W.,Smith T.J.,Ryan L.,Laden F.. Long-term ambient multipollutant exposures and mortality. American Journal of Respiratory and Critical Care Medicine. 2011. 183:73	United States	United States	North America	1985	2000	All	NA	NA	Model	NO2	24 hours	ppb	14.2	NA	NA	NA	NA	NA	7.1	Subgroup	sex	male	NA	NA	multi-pollutant				PM10		SO2	Percent	12.5	8	ppb	NA	5.8	19.5	39948	8	0.014722879	0.00388284	1.51E-05	AC	Hart 2011 United States AC male with PM10 SO2	14.2	7.1
42835	Hart 2011	Hart J.E.,Garshick E.,Dockery D.W.,Smith T.J.,Ryan L.,Laden F.. Long-term ambient multipollutant exposures and mortality. American Journal of Respiratory and Critical Care Medicine. 2011. 183:73	United States	United States	North America	1985	2000	All	NA	NA	Model	NO2	24 hours	ppb	14.2	NA	NA	NA	NA	NA	7.1	Subgroup	sex	male	NA	NA	single pollutant							Percent	7	8	ppb	NA	-14.4	33.6	39948	8	0.008457331	0.014195312	0.000201507	COPD	Hart 2011 United States COPD male	14.2	7.1
42835	Hart 2011	Hart J.E.,Garshick E.,Dockery D.W.,Smith T.J.,Ryan L.,Laden F.. Long-term ambient multipollutant exposures and mortality. American Journal of Respiratory and Critical Care Medicine. 2011. 183:73	United States	United States	North America	1985	2000	All	NA	NA	Model	NO2	24 hours	ppb	14.2	NA	NA	NA	NA	NA	7.1	Subgroup	sex	male	NA	NA	multi-pollutant				PM10		SO2	Percent	1.9	8	ppb	NA	-24.8	38	39948	8	0.002352719	0.019359134	0.000374776	COPD	Hart 2011 United States COPD male with PM10 SO2	14.2	7.1
42835	Hart 2011	Hart J.E.,Garshick E.,Dockery D.W.,Smith T.J.,Ryan L.,Laden F.. Long-term ambient multipollutant exposures and mortality. American Journal of Respiratory and Critical Care Medicine. 2011. 183:73	United States	United States	North America	1985	2000	All	NA	NA	Model	NO2	24 hours	ppb	14.2	NA	NA	NA	NA	NA	7.1	Subgroup	sex	male	NA	NA	single pollutant							Percent	10.9	8	ppb	NA	2.7	19.8	39948	8	0.012932339	0.004911083	2.41E-05	CV	Hart 2011 United States CV male	14.2	7.1
42835	Hart 2011	Hart J.E.,Garshick E.,Dockery D.W.,Smith T.J.,Ryan L.,Laden F.. Long-term ambient multipollutant exposures and mortality. American Journal of Respiratory and Critical Care Medicine. 2011. 183:73	United States	United States	North America	1985	2000	All	NA	NA	Model	NO2	24 hours	ppb	14.2	NA	NA	NA	NA	NA	7.1	Subgroup	sex	male	NA	NA	multi-pollutant				PM10		SO2	Percent	8.3	8	ppb	NA	-2.5	20.4	39948	8	0.009966871	0.006727269	4.53E-05	CV	Hart 2011 United States CV male with PM10 SO2	14.2	7.1
42835	Hart 2011	Hart J.E.,Garshick E.,Dockery D.W.,Smith T.J.,Ryan L.,Laden F.. Long-term ambient multipollutant exposures and mortality. American Journal of Respiratory and Critical Care Medicine. 2011. 183:73	United States	United States	North America	1985	2000	All	NA	NA	Model	NO2	24 hours	ppb	14.2	NA	NA	NA	NA	NA	7.1	Subgroup	sex	male	NA	NA	single pollutant							Percent	5.7	8	PPB	NA	-4.2	16.7	39948	8	0.006929338	0.006292852	3.96E-05	IHD	Hart 2011 United States IHD male	14.2	7.1
42835	Hart 2011	Hart J.E.,Garshick E.,Dockery D.W.,Smith T.J.,Ryan L.,Laden F.. Long-term ambient multipollutant exposures and mortality. American Journal of Respiratory and Critical Care Medicine. 2011. 183:73	United States	United States	North America	1985	2000	All	NA	NA	Model	NO2	24 hours	ppb	14.2	NA	NA	NA	NA	NA	7.1	Subgroup	sex	male	NA	NA	multi-pollutant				PM10		SO2	Percent	6.2	8	ppb	NA	-7.2	21.6	39948	8	0.00751924	0.008618952	7.43E-05	IHD	Hart 2011 United States IHD male with PM10 SO2	14.2	7.1
42835	Hart 2011	Hart J.E.,Garshick E.,Dockery D.W.,Smith T.J.,Ryan L.,Laden F.. Long-term ambient multipollutant exposures and mortality. American Journal of Respiratory and Critical Care Medicine. 2011. 183:73	United States	United States	North America	1985	2000	All	NA	NA	Model	NO2	24 hours	ppb	14.2	NA	NA	NA	NA	NA	7.1	Subgroup	sex	male	NA	NA	single pollutant							Percent	7.3	8	ppb	NA	-3.9	19.9	39948	8	0.008807308	0.007055764	4.98E-05	LC	Hart 2011 United States LC male	14.2	7.1
42835	Hart 2011	Hart J.E.,Garshick E.,Dockery D.W.,Smith T.J.,Ryan L.,Laden F.. Long-term ambient multipollutant exposures and mortality. American Journal of Respiratory and Critical Care Medicine. 2011. 183:73	United States	United States	North America	1985	2000	All	NA	NA	Model	NO2	24 hours	ppb	14.2	NA	NA	NA	NA	NA	7.1	Subgroup	sex	male	NA	NA	multi-pollutant				PM10		SO2	Percent	5.3	8	ppb	NA	-9.3	22.2	39948	8	0.006455404	0.009505794	9.04E-05	LC	Hart 2011 United States LC male with PM10 SO2	14.2	7.1
42835	Hart 2011	Hart J.E.,Garshick E.,Dockery D.W.,Smith T.J.,Ryan L.,Laden F.. Long-term ambient multipollutant exposures and mortality. American Journal of Respiratory and Critical Care Medicine. 2011. 183:73	United States	United States	North America	1985	2000	All	NA	NA	Model	NO2	24 hours	ppb	14.2	NA	NA	NA	NA	NA	7.1	Subgroup	sex	male	NA	NA	single pollutant							Percent	20.1	8	ppb	NA	0.9	42.8	39948	8	0.022894318	0.0110751	0.000122658	RES	Hart 2011 United States RES male	14.2	7.1
42835	Hart 2011	Hart J.E.,Garshick E.,Dockery D.W.,Smith T.J.,Ryan L.,Laden F.. Long-term ambient multipollutant exposures and mortality. American Journal of Respiratory and Critical Care Medicine. 2011. 183:73	United States	United States	North America	1985	2000	All	NA	NA	Model	NO2	24 hours	ppb	14.2	NA	NA	NA	NA	NA	7.1	Subgroup	sex	male	NA	NA	multi-pollutant				PM10		SO2	Percent	20.7	8	ppb	NA	-5.5	54	39948	8	0.023517243	0.015572473	0.000242502	RES	Hart 2011 United States RES male with PM10 SO2	14.2	7.1
43475	Krewski 2000	Krewski D.,Burnett R.T.,Goldberg M.,Hoover K.,Siemiatycki J.,Abrahamowicz M.,White W.. Reanalysis of the Harvard Six Cities Study, Part I: Validation and replication. Inhalation toxicology. 2005. 17:335	6 US cities	United States	North America	1974	1989	Specific	25	74	Monitor	NO2	24 hours	ppb	15	NA	NA	NA	NA	NA	NA	Entire sample			NA	NA	single pollutant							RR	1.25	15.8	ppb	NA	1.07	1.46	8111	15.8	0.01412301	0.005017725	2.52E-05	AC	Krewski 2000 6 US cities AC	15	NA
43475	Krewski 2000	Krewski D.,Burnett R.T.,Goldberg M.,Hoover K.,Siemiatycki J.,Abrahamowicz M.,White W.. Reanalysis of the Harvard Six Cities Study, Part I: Validation and replication. Inhalation toxicology. 2005. 17:335	6 US cities	United States	North America	1974	1989	Specific	25	74	Monitor	NO2	24 hours	ppb	15	NA	NA	NA	NA	NA	NA	Entire sample			NA	NA	single pollutant							RR	1.28	15.8	ppb	NA	1.04	1.59	8111	15.8	0.015624056	0.006854064	4.70E-05	CPD	Krewski 2000 6 US cities CPD	15	NA
43475	Krewski 2000	Krewski D.,Burnett R.T.,Goldberg M.,Hoover K.,Siemiatycki J.,Abrahamowicz M.,White W.. Reanalysis of the Harvard Six Cities Study, Part I: Validation and replication. Inhalation toxicology. 2005. 17:335	6 US cities	United States	North America	1974	1989	Specific	25	74	Monitor	NO2	24 hours	ppb	15	NA	NA	NA	NA	NA	NA	Entire sample			NA	NA	single pollutant							RR	1.15	15.8	ppb	NA	0.65	2.04	8111	15.8	0.008845693	0.018466364	0.000341007	LC	Krewski 2000 6 US cities LC	15	NA
45191	McKean-Cowdin 2009	R. McKean-Cowdin, E. E. Calle, J. M. Peters, J. Henley, L. Hannan, G. D. Thurston, M. J. Thun, S. Preston-Martin. Ambient air pollution and brain cancer mortality. Cancer Causes & Control. 2009. 20:1645	United States	United States	North America	1982	2000	Specific	30	NA	Monitor	NO2	24 hours	ppb	21.3	NA	NA	NA	7.3	39.8	7.1	Entire sample			NA	NA	single pollutant							RR	0.88	10	ppb	NA	0.81	0.96	527123	10	-0.012783337	0.004334159	1.88E-05	BC	McKean-Cowdin 2009 United States BC	21.3	7.1
45191	McKean-Cowdin 2009	R. McKean-Cowdin, E. E. Calle, J. M. Peters, J. Henley, L. Hannan, G. D. Thurston, M. J. Thun, S. Preston-Martin. Ambient air pollution and brain cancer mortality. Cancer Causes & Control. 2009. 20:1645	United States	United States	North America	1982	2000	Specific	30	NA	Monitor	NO2	24 hours	ppb	21.3	NA	NA	NA	7.3	39.8	7.1	Subgroup	sex	female	NA	NA	single pollutant							RR	0.88	10	ppb	NA	0.78	1	527123	10	-0.012783337	0.0063383	4.02E-05	BC	McKean-Cowdin 2009 United States BC female	21.3	7.1
45191	McKean-Cowdin 2009	R. McKean-Cowdin, E. E. Calle, J. M. Peters, J. Henley, L. Hannan, G. D. Thurston, M. J. Thun, S. Preston-Martin. Ambient air pollution and brain cancer mortality. Cancer Causes & Control. 2009. 20:1645	United States	United States	North America	1982	2000	Specific	30	NA	Monitor	NO2	24 hours	ppb	21.3	NA	NA	NA	7.3	39.8	7.1	Subgroup	sex	male	NA	NA	single pollutant							RR	0.88	10	ppb	NA	0.78	0.99	527123	10	-0.012783337	0.006081914	3.70E-05	BC	McKean-Cowdin 2009 United States BC male	21.3	7.1
45682	Eum 2019	Ki-Do Eum, Fatemeh Kazemiparkouhi, Bingyu Wang, Justin Manjourides, Vivian Pun, Virgil Pavlu, Helen Suh. Long-term NO2 exposures and cause-specific mortality in American older adults.. Environment international. 2019. 124:10	United States	United States	North America	2000	2008	Specific	65	120	Monitor	NO2	24 hours	ppb	NA	14.23	9.69	18.63	NA	NA	NA	Entire sample			NA	NA	single pollutant							RR	1.055	10	ppb	NA	1.053	1.057	14100000	10	0.005354077	9.67E-05	9.36E-09	NC	Eum 2019 United States NC age 65+	14.82406	5.34982
45682	Eum 2019	Ki-Do Eum, Fatemeh Kazemiparkouhi, Bingyu Wang, Justin Manjourides, Vivian Pun, Virgil Pavlu, Helen Suh. Long-term NO2 exposures and cause-specific mortality in American older adults.. Environment international. 2019. 124:10	United States	United States	North America	2000	2008	Specific	65	120	Monitor	NO2	24 hours	ppb	NA	14.23	9.69	18.63	NA	NA	NA	Entire sample			NA	NA	multi-pollutant			PM2.5				RR	1.046	10	ppb	NA	1.044	1.049	14100000	10	0.004497337	0.000121884	1.49E-08	NC	Eum 2019 United States NC with PM2.5 age 65+	14.82406	5.34982
45682	Eum 2019	Ki-Do Eum, Fatemeh Kazemiparkouhi, Bingyu Wang, Justin Manjourides, Vivian Pun, Virgil Pavlu, Helen Suh. Long-term NO2 exposures and cause-specific mortality in American older adults.. Environment international. 2019. 124:10	United States	United States	North America	2000	2008	Specific	65	120	Monitor	NO2	24 hours	ppb	NA	14.23	9.69	18.63	NA	NA	NA	Entire sample			NA	NA	single pollutant							RR	1.092	10	ppb	NA	1.085	1.1	14100000	10	0.008801088	0.00035026	1.23E-07	CEV	Eum 2019 United States CEV age 65+	14.82406	5.34982
45682	Eum 2019	Ki-Do Eum, Fatemeh Kazemiparkouhi, Bingyu Wang, Justin Manjourides, Vivian Pun, Virgil Pavlu, Helen Suh. Long-term NO2 exposures and cause-specific mortality in American older adults.. Environment international. 2019. 124:10	United States	United States	North America	2000	2008	Specific	65	120	Monitor	NO2	24 hours	ppb	NA	14.23	9.69	18.63	NA	NA	NA	Entire sample			NA	NA	multi-pollutant			PM2.5				RR	1.054	10	ppb	NA	1.045	1.064	1400000	10	0.005259245	0.000459656	2.11E-07	CEV	Eum 2019 United States CEV with PM2.5 age 65+	14.82406	5.34982
45682	Eum 2019	Ki-Do Eum, Fatemeh Kazemiparkouhi, Bingyu Wang, Justin Manjourides, Vivian Pun, Virgil Pavlu, Helen Suh. Long-term NO2 exposures and cause-specific mortality in American older adults.. Environment international. 2019. 124:10	United States	United States	North America	2000	2008	Specific	65	120	Monitor	NO2	24 hours	ppb	NA	14.23	9.69	18.63	NA	NA	NA	Entire sample			NA	NA	single pollutant							RR	0.958	10	ppb	NA	0.95	0.965	14100000	10	-0.00429075	0.000399646	1.60E-07	COPD	Eum 2019 United States COPD age 65+	14.82406	5.34982
45682	Eum 2019	Ki-Do Eum, Fatemeh Kazemiparkouhi, Bingyu Wang, Justin Manjourides, Vivian Pun, Virgil Pavlu, Helen Suh. Long-term NO2 exposures and cause-specific mortality in American older adults.. Environment international. 2019. 124:10	United States	United States	North America	2000	2008	Specific	65	120	Monitor	NO2	24 hours	ppb	NA	14.23	9.69	18.63	NA	NA	NA	Entire sample			NA	NA	multi-pollutant			PM2.5				RR	0.914	10	ppb	NA	0.905	0.924	14100000	10	-0.008992471	0.000530029	2.81E-07	COPD	Eum 2019 United States COPD with PM2.5 age 65+	14.82406	5.34982
45682	Eum 2019	Ki-Do Eum, Fatemeh Kazemiparkouhi, Bingyu Wang, Justin Manjourides, Vivian Pun, Virgil Pavlu, Helen Suh. Long-term NO2 exposures and cause-specific mortality in American older adults.. Environment international. 2019. 124:10	United States	United States	North America	2000	2008	Specific	65	120	Monitor	NO2	24 hours	ppb	NA	14.23	9.69	18.63	NA	NA	NA	Entire sample			NA	NA	single pollutant							RR	1.133	10	ppb	NA	1.13	1.137	14100000	10	0.012486898	0.00015754	2.48E-08	CV	Eum 2019 United States CV age 65+	14.82406	5.34982
45682	Eum 2019	Ki-Do Eum, Fatemeh Kazemiparkouhi, Bingyu Wang, Justin Manjourides, Vivian Pun, Virgil Pavlu, Helen Suh. Long-term NO2 exposures and cause-specific mortality in American older adults.. Environment international. 2019. 124:10	United States	United States	North America	2000	2008	Specific	65	120	Monitor	NO2	24 hours	ppb	NA	14.23	9.69	18.63	NA	NA	NA	Entire sample			NA	NA	multi-pollutant			PM2.5				RR	1.113	10	ppb	NA	1.109	1.117	14100000	10	0.010705907	0.000183363	3.36E-08	CV	Eum 2019 United States CV with PM2.5 age 65+	14.82406	5.34982
45682	Eum 2019	Ki-Do Eum, Fatemeh Kazemiparkouhi, Bingyu Wang, Justin Manjourides, Vivian Pun, Virgil Pavlu, Helen Suh. Long-term NO2 exposures and cause-specific mortality in American older adults.. Environment international. 2019. 124:10	United States	United States	North America	2000	2008	Specific	65	120	Monitor	NO2	24 hours	ppb	NA	14.23	9.69	18.63	NA	NA	NA	Entire sample			NA	NA	single pollutant							RR	0.903	10	ppb	NA	0.893	0.914	14100000	10	-0.010203273	0.000592959	3.52E-07	HF	Eum 2019 United States HF 65+	14.82406	5.34982
45682	Eum 2019	Ki-Do Eum, Fatemeh Kazemiparkouhi, Bingyu Wang, Justin Manjourides, Vivian Pun, Virgil Pavlu, Helen Suh. Long-term NO2 exposures and cause-specific mortality in American older adults.. Environment international. 2019. 124:10	United States	United States	North America	2000	2008	Specific	65	120	Monitor	NO2	24 hours	ppb	NA	14.23	9.69	18.63	NA	NA	NA	Entire sample			NA	NA	multi-pollutant			PM2.5				RR	0.894	10	ppb	NA	0.88	0.907	1400000	10	-0.01120495	0.000770932	5.94E-07	HF	Eum 2019 United States HF with PM2.5 age 65+	14.82406	5.34982
45682	Eum 2019	Ki-Do Eum, Fatemeh Kazemiparkouhi, Bingyu Wang, Justin Manjourides, Vivian Pun, Virgil Pavlu, Helen Suh. Long-term NO2 exposures and cause-specific mortality in American older adults.. Environment international. 2019. 124:10	United States	United States	North America	2000	2008	Specific	65	120	Monitor	NO2	24 hours	ppb	NA	14.23	9.69	18.63	NA	NA	NA	Entire sample			NA	NA	single pollutant							RR	1.221	10	ppb	NA	1.217	1.226	14100000	10	0.01996702	0.00018796	3.53E-08	IHD	Eum 2019 United States IHD age 65+	14.82406	5.34982
45682	Eum 2019	Ki-Do Eum, Fatemeh Kazemiparkouhi, Bingyu Wang, Justin Manjourides, Vivian Pun, Virgil Pavlu, Helen Suh. Long-term NO2 exposures and cause-specific mortality in American older adults.. Environment international. 2019. 124:10	United States	United States	North America	2000	2008	Specific	65	120	Monitor	NO2	24 hours	ppb	NA	14.23	9.69	18.63	NA	NA	NA	Entire sample			NA	NA	multi-pollutant			PM2.5				RR	1.192	10	ppb	NA	1.187	1.198	1400000	10	0.017563257	0.000235316	5.54E-08	IHD	Eum 2019 United States IHD with PM2.5 age 65+	14.82406	5.34982
45682	Eum 2019	Ki-Do Eum, Fatemeh Kazemiparkouhi, Bingyu Wang, Justin Manjourides, Vivian Pun, Virgil Pavlu, Helen Suh. Long-term NO2 exposures and cause-specific mortality in American older adults.. Environment international. 2019. 124:10	United States	United States	North America	2000	2008	Specific	65	120	Monitor	NO2	24 hours	ppb	NA	14.23	9.69	18.63	NA	NA	NA	Entire sample			NA	NA	single pollutant							RR	0.983	10	ppb	NA	0.975	0.99	14100000	10	-0.001714616	0.000389476	1.52E-07	LC	Eum 2019 United States LC age 65+	14.82406	5.34982
45682	Eum 2019	Ki-Do Eum, Fatemeh Kazemiparkouhi, Bingyu Wang, Justin Manjourides, Vivian Pun, Virgil Pavlu, Helen Suh. Long-term NO2 exposures and cause-specific mortality in American older adults.. Environment international. 2019. 124:10	United States	United States	North America	2000	2008	Specific	65	120	Monitor	NO2	24 hours	ppb	NA	14.23	9.69	18.63	NA	NA	NA	Entire sample			NA	NA	multi-pollutant			PM2.5				RR	0.959	10	ppb	NA	0.95	0.969	14100000	10	-0.00418642	0.000505169	2.55E-07	LC	Eum 2019 United States LC with PM2.5 age 65+	14.82406	5.34982
45682	Eum 2019	Ki-Do Eum, Fatemeh Kazemiparkouhi, Bingyu Wang, Justin Manjourides, Vivian Pun, Virgil Pavlu, Helen Suh. Long-term NO2 exposures and cause-specific mortality in American older adults.. Environment international. 2019. 124:10	United States	United States	North America	2000	2008	Specific	65	120	Monitor	NO2	24 hours	ppb	NA	14.23	9.69	18.63	NA	NA	NA	Entire sample			NA	NA	single pollutant							RR	1.275	10	ppb	NA	1.263	1.287	1400000	10	0.024294618	0.000480206	2.31E-07	PN	Eum 2019 United States PN age 65+	14.82406	5.34982
45682	Eum 2019	Ki-Do Eum, Fatemeh Kazemiparkouhi, Bingyu Wang, Justin Manjourides, Vivian Pun, Virgil Pavlu, Helen Suh. Long-term NO2 exposures and cause-specific mortality in American older adults.. Environment international. 2019. 124:10	United States	United States	North America	2000	2008	Specific	65	120	Monitor	NO2	24 hours	ppb	NA	14.23	9.69	18.63	NA	NA	NA	Entire sample			NA	NA	multi-pollutant			PM2.5				RR	1.29	10	ppb	NA	1.274	1.306	1400000	10	0.025464222	0.000632844	4.00E-07	PN	Eum 2019 United States PN with PM2.5 age 65+	14.82406	5.34982
45682	Eum 2019	Ki-Do Eum, Fatemeh Kazemiparkouhi, Bingyu Wang, Justin Manjourides, Vivian Pun, Virgil Pavlu, Helen Suh. Long-term NO2 exposures and cause-specific mortality in American older adults.. Environment international. 2019. 124:10	United States	United States	North America	2000	2008	Specific	65	120	Monitor	NO2	24 hours	ppb	NA	14.23	9.69	18.63	NA	NA	NA	Entire sample			NA	NA	single pollutant							RR	1.05	10	ppb	NA	1.044	1.056	14100000	10	0.004879016	0.000291548	8.50E-08	RES	Eum 2019 United States RES age 65+	14.82406	5.34982
45682	Eum 2019	Ki-Do Eum, Fatemeh Kazemiparkouhi, Bingyu Wang, Justin Manjourides, Vivian Pun, Virgil Pavlu, Helen Suh. Long-term NO2 exposures and cause-specific mortality in American older adults.. Environment international. 2019. 124:10	United States	United States	North America	2000	2008	Specific	65	120	Monitor	NO2	24 hours	ppb	NA	14.23	9.69	18.63	NA	NA	NA	Entire sample			NA	NA	multi-pollutant			PM2.5				RR	1.03	10	ppb	NA	1.023	1.038	14100000	10	0.00295588	0.000371334	1.38E-07	RES	Eum 2019 United States RES with PM2.5 age 65+	14.82406	5.34982
45690	Heritier 2019	Harris Heritier, Danielle Vienneau, Maria Foraster, Ikenna C. Eze, Emmanuel Schaffner, Kees de Hoogh, Laurie Thiesse, Franziska Rudzik, Manuel Habermacher, Micha Kopfli, Reto Pieren, Mark Brink, Christian Cajochen, Jean Marc Wunderli, Nicole Probst-Hensch, Martin Roosli. A systematic analysis of mutual effects of transportation noise and air pollution exposure on myocardial infarction mortality: …	Switzerland	Europe	Europe	2000	2008	Specific	30	NA	Model	NO2	24 hours	ug/m3	27.7	NA	NA	NA	NA	NA	7.6	Entire sample			NA	NA	single pollutant							HR	0.996	10	ug/m3	NA	0.974	1.018	4400000	5.315190815	-0.000754069	0.002120601	4.50E-06	IHD	Heritier 2019 Switzerland MI	14.72308	4.03955
45690	Heritier 2019	Harris Heritier, Danielle Vienneau, Maria Foraster, Ikenna C. Eze, Emmanuel Schaffner, Kees de Hoogh, Laurie Thiesse, Franziska Rudzik, Manuel Habermacher, Micha Kopfli, Reto Pieren, Mark Brink, Christian Cajochen, Jean Marc Wunderli, Nicole Probst-Hensch, Martin Roosli. A systematic analysis of mutual effects of transportation noise and air pollution exposure on myocardial infarction mortality: …	Switzerland	Europe	Europe	2000	2008	Specific	30	NA	Model	NO2	24 hours	ug/m3	27.7	NA	NA	NA	NA	NA	7.6	Entire sample			NA	NA	multi-pollutant			PM2.5				HR	0.99	10	ug/m3	NA	0.965	1.016	4400000	5.315190815	-0.00189087	0.002471763	6.11E-06	IHD	Heritier 2019 Switzerland MI with PM2.5	14.72308	4.03955
45708	Lim 2019	Chris C. Lim, Richard B. Hayes, Jiyoung Ahn, Yongzhao Shao, Debra T. Silverman, Rena R. Jones, George D. Thurston. Mediterranean Diet and the Association Between Air Pollution and Cardiovascular Disease Mortality Risk.. Circulation. 2019. 139:1766	6 US states	United States	North America	1995	2011	Specific	50	71	Model	NO2	24 hours	ppb	13.3	NA	NA	NA	2	37.7	7.6	Entire sample			NA	NA	single pollutant	NA	NA	NA		NA	NA	HR	1.06	10	ppb	NA	1.04	1.08	548845	10	0.005826891	0.000962763	9.27E-07	CV	Lim 2019 6 US states CV	13.3	7.6
45708	Lim 2019	Chris C. Lim, Richard B. Hayes, Jiyoung Ahn, Yongzhao Shao, Debra T. Silverman, Rena R. Jones, George D. Thurston. Mediterranean Diet and the Association Between Air Pollution and Cardiovascular Disease Mortality Risk.. Circulation. 2019. 139:1766	6 US states	United States	North America	1995	2011	Specific	50	71	Model	NO2	24 hours	ppb	13.3	NA	NA	NA	2	37.7	7.6	Entire sample			NA	NA	single pollutant	NA	NA	NA		NA	NA	HR	1.04	10	ppb	NA	0.99	1.09	548845	10	0.003922071	0.002454797	6.03E-06	CEV	Lim 2019 6 US states CEV	13.3	7.6
45708	Lim 2019	Chris C. Lim, Richard B. Hayes, Jiyoung Ahn, Yongzhao Shao, Debra T. Silverman, Rena R. Jones, George D. Thurston. Mediterranean Diet and the Association Between Air Pollution and Cardiovascular Disease Mortality Risk.. Circulation. 2019. 139:1766	6 US states	United States	North America	1995	2011	Specific	50	71	Model	NO2	24 hours	ppb	13.3	NA	NA	NA	2	37.7	7.6	Entire sample			NA	NA	single pollutant							HR	1.08	10	ppb	NA	1.05	1.11	548845	10	0.007696104	0.001417598	2.01E-06	IHD	Lim 2019 6 US states IHD	13.3	7.6
45708	Lim 2019	Chris C. Lim, Richard B. Hayes, Jiyoung Ahn, Yongzhao Shao, Debra T. Silverman, Rena R. Jones, George D. Thurston. Mediterranean Diet and the Association Between Air Pollution and Cardiovascular Disease Mortality Risk.. Circulation. 2019. 139:1766	6 US states	United States	North America	1995	2011	Specific	50	71	Model	NO2	24 hours	ppb	13.3	NA	NA	NA	2	37.7	7.6	Entire sample			NA	NA	single pollutant							HR	1.02	10	ppb	NA	0.97	1.07	548845	10	0.001980263	0.002503007	6.27E-06	CA	Lim 2019 6 US states CA	13.3	7.6
45753	Yang 2018	Yang Yang, Robert Tang, Hong Qiu, Poh-Chin Lai, Paulina Wong, Thuan-Quoc Thach, Ryan Allen, Michael Brauer, Linwei Tian, Benjamin Barratt. Long term exposure to air pollution and mortality in an elderly cohort in Hong Kong.. Environment international. 2018. 117:99	Hong Kong	Other	Other	1998	2011	Specific	65	NA	Model	NO2	24 hours	ug/m3	NA	104	NA	NA	NA	NA	NA	Entire sample			NA	NA	single pollutant							HR	1	25.6	ug/m3	NA	0.97	1.03	61386	13.60688849	0	0.001125218	1.27E-06	NC	Yang 2018 Hong Kong NC age 65+	53.87115	NA
45753	Yang 2018	Yang Yang, Robert Tang, Hong Qiu, Poh-Chin Lai, Paulina Wong, Thuan-Quoc Thach, Ryan Allen, Michael Brauer, Linwei Tian, Benjamin Barratt. Long term exposure to air pollution and mortality in an elderly cohort in Hong Kong.. Environment international. 2018. 117:99	Hong Kong	Other	Other	1998	2011	Specific	65	NA	Model	NO2	24 hours	ug/m3	NA	104	NA	NA	NA	NA	NA	Entire sample			NA	NA	multi-pollutant			PM2.5		BC		HR	0.99	25.6	ug/m3	NA	0.96	1.02	61386	13.60688849	-0.000738621	0.001136591	1.29E-06	NC	Yang 2018 Hong Kong NC with PM2.5 age 65+	53.87115	NA
45753	Yang 2018	Yang Yang, Robert Tang, Hong Qiu, Poh-Chin Lai, Paulina Wong, Thuan-Quoc Thach, Ryan Allen, Michael Brauer, Linwei Tian, Benjamin Barratt. Long term exposure to air pollution and mortality in an elderly cohort in Hong Kong.. Environment international. 2018. 117:99	Hong Kong	Other	Other	1998	2011	Specific	65	NA	Model	NO2	24 hours	ug/m3	NA	104	NA	NA	NA	NA	NA	Entire sample			NA	NA	single pollutant							HR	1	25.6	ug/m3	NA	0.91	1.09	61386	13.60688849	0	0.003383797	1.15E-05	CEV	Yang 2018 Hong Kong CEV age 65+	53.87115	NA
45753	Yang 2018	Yang Yang, Robert Tang, Hong Qiu, Poh-Chin Lai, Paulina Wong, Thuan-Quoc Thach, Ryan Allen, Michael Brauer, Linwei Tian, Benjamin Barratt. Long term exposure to air pollution and mortality in an elderly cohort in Hong Kong.. Environment international. 2018. 117:99	Hong Kong	Other	Other	1998	2011	Specific	65	NA	Model	NO2	24 hours	ug/m3	NA	104	NA	NA	NA	NA	NA	Entire sample			NA	NA	multi-pollutant			PM2.5		BC		HR	0.98	25.6	ug/m3	NA	0.89	1.07	61386	13.60688849	-0.001484741	0.003453242	1.19E-05	CEV	Yang 2018 Hong Kong CEV with PM2.5 age 65+	53.87115	NA
45753	Yang 2018	Yang Yang, Robert Tang, Hong Qiu, Poh-Chin Lai, Paulina Wong, Thuan-Quoc Thach, Ryan Allen, Michael Brauer, Linwei Tian, Benjamin Barratt. Long term exposure to air pollution and mortality in an elderly cohort in Hong Kong.. Environment international. 2018. 117:99	Hong Kong	Other	Other	1998	2011	Specific	65	NA	Model	NO2	24 hours	ug/m3	NA	104	NA	NA	NA	NA	NA	Entire sample			NA	NA	single pollutant							HR	1.02	25.6	ug/m3	NA	0.9	1.16	61386	13.60688849	0.001455338	0.004757879	2.26E-05	COPD	Yang 2018 Hong Kong COPD age 65+	53.87115	NA
45753	Yang 2018	Yang Yang, Robert Tang, Hong Qiu, Poh-Chin Lai, Paulina Wong, Thuan-Quoc Thach, Ryan Allen, Michael Brauer, Linwei Tian, Benjamin Barratt. Long term exposure to air pollution and mortality in an elderly cohort in Hong Kong.. Environment international. 2018. 117:99	Hong Kong	Other	Other	1998	2011	Specific	65	NA	Model	NO2	24 hours	ug/m3	NA	104	NA	NA	NA	NA	NA	Entire sample			NA	NA	multi-pollutant			PM2.5				HR	1.01	25.6	ug/m3	NA	0.89	1.15	61386	13.60688849	0.000731272	0.004805035	2.31E-05	COPD	Yang 2018 Hong Kong COPD with PM2.5 age 65+	53.87115	NA
45753	Yang 2018	Yang Yang, Robert Tang, Hong Qiu, Poh-Chin Lai, Paulina Wong, Thuan-Quoc Thach, Ryan Allen, Michael Brauer, Linwei Tian, Benjamin Barratt. Long term exposure to air pollution and mortality in an elderly cohort in Hong Kong.. Environment international. 2018. 117:99	Hong Kong	Other	Other	1998	2011	Specific	65	NA	Model	NO2	24 hours	ug/m3	NA	104	NA	NA	NA	NA	NA	Entire sample			NA	NA	single pollutant							HR	1	25.6	ug/m3	NA	0.95	1.06	61386	13.60688849	0	0.002054073	4.22E-06	CV	Yang 2018 Hong Kong CV age 65+	53.87115	NA
45753	Yang 2018	Yang Yang, Robert Tang, Hong Qiu, Poh-Chin Lai, Paulina Wong, Thuan-Quoc Thach, Ryan Allen, Michael Brauer, Linwei Tian, Benjamin Barratt. Long term exposure to air pollution and mortality in an elderly cohort in Hong Kong.. Environment international. 2018. 117:99	Hong Kong	Other	Other	1998	2011	Specific	65	NA	Model	NO2	24 hours	ug/m3	NA	104	NA	NA	NA	NA	NA	Entire sample			NA	NA	multi-pollutant			PM2.5		BC		HR	0.98	25.6	ug/m3	NA	0.93	1.03	61386	13.60688849	-0.001484741	0.001914724	3.67E-06	CV	Yang 2018 Hong Kong CV with PM2.5 age 65+	53.87115	NA
45753	Yang 2018	Yang Yang, Robert Tang, Hong Qiu, Poh-Chin Lai, Paulina Wong, Thuan-Quoc Thach, Ryan Allen, Michael Brauer, Linwei Tian, Benjamin Barratt. Long term exposure to air pollution and mortality in an elderly cohort in Hong Kong.. Environment international. 2018. 117:99	Hong Kong	Other	Other	1998	2011	Specific	65	NA	Model	NO2	24 hours	ug/m3	NA	104	NA	NA	NA	NA	NA	Entire sample			NA	NA	single pollutant							HR	1.09	25.6	ug/m3	NA	1	1.18	61386	13.60688849	0.006333387	0.003103066	9.63E-06	IHD	Yang 2018 Hong Kong IHD age 65+	53.87115	NA
45753	Yang 2018	Yang Yang, Robert Tang, Hong Qiu, Poh-Chin Lai, Paulina Wong, Thuan-Quoc Thach, Ryan Allen, Michael Brauer, Linwei Tian, Benjamin Barratt. Long term exposure to air pollution and mortality in an elderly cohort in Hong Kong.. Environment international. 2018. 117:99	Hong Kong	Other	Other	1998	2011	Specific	65	NA	Model	NO2	24 hours	ug/m3	NA	104	NA	NA	NA	NA	NA	Entire sample			NA	NA	multi-pollutant			PM2.5		BC		HR	1.07	25.6	ug/m3	NA	0.98	1.16	61386	13.60688849	0.004972382	0.00316134	9.99E-06	IHD	Yang 2018 Hong Kong IHD with PM2.5 age 65+	53.87115	NA
45753	Yang 2018	Yang Yang, Robert Tang, Hong Qiu, Poh-Chin Lai, Paulina Wong, Thuan-Quoc Thach, Ryan Allen, Michael Brauer, Linwei Tian, Benjamin Barratt. Long term exposure to air pollution and mortality in an elderly cohort in Hong Kong.. Environment international. 2018. 117:99	Hong Kong	Other	Other	1998	2011	Specific	65	NA	Model	NO2	24 hours	ug/m3	NA	104	NA	NA	NA	NA	NA	Entire sample			NA	NA	single pollutant							HR	0.98	25.6	ug/m3	NA	0.9	1.06	61386	13.60688849	-0.001484741	0.003067726	9.41E-06	PN	Yang 2018 Hong Kong PN age 65+	53.87115	NA
45753	Yang 2018	Yang Yang, Robert Tang, Hong Qiu, Poh-Chin Lai, Paulina Wong, Thuan-Quoc Thach, Ryan Allen, Michael Brauer, Linwei Tian, Benjamin Barratt. Long term exposure to air pollution and mortality in an elderly cohort in Hong Kong.. Environment international. 2018. 117:99	Hong Kong	Other	Other	1998	2011	Specific	65	NA	Model	NO2	24 hours	ug/m3	NA	104	NA	NA	NA	NA	NA	Entire sample			NA	NA	multi-pollutant			PM2.5		BC		HR	0.98	25.6	ug/m3	NA	0.91	1.07	61386	13.60688849	-0.001484741	0.003036602	9.22E-06	PN	Yang 2018 Hong Kong PN with PM2.5 age 65+	53.87115	NA
45753	Yang 2018	Yang Yang, Robert Tang, Hong Qiu, Poh-Chin Lai, Paulina Wong, Thuan-Quoc Thach, Ryan Allen, Michael Brauer, Linwei Tian, Benjamin Barratt. Long term exposure to air pollution and mortality in an elderly cohort in Hong Kong.. Environment international. 2018. 117:99	Hong Kong	Other	Other	1998	2014	Specific	65	NA	Model	NO2	24 hours	ug/m3	NA	104	NA	NA	NA	NA	NA	Entire sample			NA	NA	single pollutant							HR	0.99	25.6	ug/m3	NA	0.93	1.06	61386	13.60688849	-0.000738621	0.002452982	6.02E-06	RES	Yang 2018 Hong Kong RES age 65+	53.87115	NA
45753	Yang 2018	Yang Yang, Robert Tang, Hong Qiu, Poh-Chin Lai, Paulina Wong, Thuan-Quoc Thach, Ryan Allen, Michael Brauer, Linwei Tian, Benjamin Barratt. Long term exposure to air pollution and mortality in an elderly cohort in Hong Kong.. Environment international. 2018. 117:99	Hong Kong	Other	Other	1998	2011	Specific	65	NA	Model	NO2	24 hours	ug/m3	NA	104	NA	NA	NA	NA	NA	Entire sample			NA	NA	multi-pollutant			PM2.5		BC		HR	0.99	25.6	ug/m3	NA	0.93	1.06	61386	13.60688849	-0.000738621	0.002452982	6.02E-06	RES	Yang 2018 Hong Kong RES with PM2.5 age 65+	53.87115	NA
45756	Beelen 2008	R Beelen, G Hoek, D Houthuijs, P A van den Brandt, R A Goldbohm, P Fischer, L J Schouten, B Armstrong, B Brunekreef. The joint association of air pollution and noise from road traffic with cardiovascular mortality in a cohort study. Occupational and Environmental Medicine. 2008. 66:243	Netherlands	Europe	Europe	1986	1996	Specific	55	69	Monitor	NO2	24 hours	ug/m3	NA	NA	NA	NA	NA	NA	NA	Entire sample			NA	NA	single pollutant							RR	1.51	30	ug/m3	NA	1.07	2.12	117528	15.94557245	0.02584477	0.010938956	0.000119661	CEV	Beelen 2008 Netherlands CEV	NA	NA
45756	Beelen 2008	R Beelen, G Hoek, D Houthuijs, P A van den Brandt, R A Goldbohm, P Fischer, L J Schouten, B Armstrong, B Brunekreef. The joint association of air pollution and noise from road traffic with cardiovascular mortality in a cohort study. Occupational and Environmental Medicine. 2008. 66:243	Netherlands	Europe	Europe	1986	1996	Specific	55	69	Monitor	NO2	24 hours	ug/m3	NA	NA	NA	NA	NA	NA	NA	Entire sample			NA	NA	single pollutant							RR	1.08	30	ug/m3	NA	0.94	1.26	117528	15.94557245	0.004826483	0.004687296	2.20E-05	CV	Beelen 2008 Netherlands CV	NA	NA
45756	Beelen 2008	R Beelen, G Hoek, D Houthuijs, P A van den Brandt, R A Goldbohm, P Fischer, L J Schouten, B Armstrong, B Brunekreef. The joint association of air pollution and noise from road traffic with cardiovascular mortality in a cohort study. Occupational and Environmental Medicine. 2008. 66:243	Netherlands	Europe	Europe	1987	1996	Specific	55	69	Monitor	NO2	24 hours	ug/m3	NA	NA	NA	NA	NA	NA	NA	Entire sample			NA	NA	single pollutant							RR	1.05	30	ug/m3	NA	0.56	1.95	117528	15.94557245	0.003059794	0.019960244	0.000398411	DR	Beelen 2008 Netherlands DR	NA	NA
45756	Beelen 2008	R Beelen, G Hoek, D Houthuijs, P A van den Brandt, R A Goldbohm, P Fischer, L J Schouten, B Armstrong, B Brunekreef. The joint association of air pollution and noise from road traffic with cardiovascular mortality in a cohort study. Occupational and Environmental Medicine. 2008. 66:243	Netherlands	Europe	Europe	1986	1996	Specific	55	69	Monitor	NO2	24 hours	ug/m3	NA	NA	NA	NA	NA	NA	NA	Entire sample			NA	NA	single pollutant							RR	1.96	30	ug/m3	NA	1.11	3.46	117528	15.94557245	0.042202591	0.018188604	0.000330825	HF	Beelen 2008 Netherlands HF	NA	NA
45756	Beelen 2008	R Beelen, G Hoek, D Houthuijs, P A van den Brandt, R A Goldbohm, P Fischer, L J Schouten, B Armstrong, B Brunekreef. The joint association of air pollution and noise from road traffic with cardiovascular mortality in a cohort study. Occupational and Environmental Medicine. 2008. 66:243	Netherlands	Europe	Europe	1986	1996	Specific	55	69	Monitor	NO2	24 hours	ug/m3	NA	NA	NA	NA	NA	NA	NA	Entire sample			NA	NA	single pollutant							RR	0.97	30	ug/m3	NA	0.8	1.18	117528	15.94557245	-0.001910198	0.006217867	3.87E-05	IHD	Beelen 2008 Netherlands IHD	NA	NA
45757	Beelen 2014	Rob Beelen, Ole Raaschou-Nielsen, Massimo Stafoggia, Zorana Jovanovic Andersen, Gudrun Weinmayr, Barbara Hoffmann, Kathrin Wolf, Evangelia Samoli, Paul Fischer, Mark Nieuwenhuijsen, Paolo Vineis, Wei W Xun, Klea Katsouyanni, Konstantina Dimakopoulou, Anna Oudin, Bertil Forsberg, Lars Modig, Aki S Havulinna, Timo Lanki, Anu Turunen, Bente Oftedal, Wenche Nystad, Per Nafstad, Ulf De Faire, Nancy L …	Europe	Europe	Europe	1985	various	All	NA	NA	Model	NO2	24 hours	ug/m3	NA	NA	NA	NA	NA	NA	NA	Entire sample			NA	NA	single pollutant							HR	1.01	10	ug/m3	NA	0.99	1.03	367251	5.315190815	0.001872055	0.001901037	3.61E-06	NC	Beelen 2014 Europe NC	NA	NA
45757	Beelen 2014	Rob Beelen, Ole Raaschou-Nielsen, Massimo Stafoggia, Zorana Jovanovic Andersen, Gudrun Weinmayr, Barbara Hoffmann, Kathrin Wolf, Evangelia Samoli, Paul Fischer, Mark Nieuwenhuijsen, Paolo Vineis, Wei W Xun, Klea Katsouyanni, Konstantina Dimakopoulou, Anna Oudin, Bertil Forsberg, Lars Modig, Aki S Havulinna, Timo Lanki, Anu Turunen, Bente Oftedal, Wenche Nystad, Per Nafstad, Ulf De Faire, Nancy L …	Europe	Europe	Europe	1985	various	All	NA	NA	Model	NO2	24 hours	ug/m3	NA	NA	NA	NA	NA	NA	NA	Entire sample			NA	NA	multi-pollutant				pm10-2.5			HR	0.98	10	ug/m3	NA	0.93	1.03	367251	5.315190815	-0.003800937	0.004901695	2.40E-05	NC	Beelen 2014 Europe NC with PM10-2.5	NA	NA
45758	Beelen 2008	Rob Beelen, Gerard Hoek, Piet A. van den Brandt, R. Alexandra Goldbohm, Paul Fischer, Leo J. Schouten, Michael Jerrett, Edward Hughes, Ben Armstrong, Bert Brunekreef. Long-Term Effects of Traffic-Related Air Pollution on Mortality in a Dutch Cohort (NLCS-AIR Study). Environmental Health Perspectives. 2008. 116:196	Netherlands	Europe	Europe	1987	1996	Specific	55	69	Monitor	NO2	24 hours	ug/m3	36.9	NA	NA	NA	14.6	66.7	8.2	Entire sample			NA	NA	single pollutant							RR	1.08	30	ug/m3	NA	1	1.16	117528	15.94557245	0.004826483	0.002374468	5.64E-06	NC	Beelen 2008 Netherlands NC	19.61305	4.35846
45758	Beelen 2008	Rob Beelen, Gerard Hoek, Piet A. van den Brandt, R. Alexandra Goldbohm, Paul Fischer, Leo J. Schouten, Michael Jerrett, Edward Hughes, Ben Armstrong, Bert Brunekreef. Long-Term Effects of Traffic-Related Air Pollution on Mortality in a Dutch Cohort (NLCS-AIR Study). Environmental Health Perspectives. 2008. 116:196	Netherlands	Europe	Europe	1987	1996	Specific	55	69	Monitor	NO2	24 hours	ug/m3	36.9	NA	NA	NA	14.6	66.7	8.2	Entire sample			NA	NA	single pollutant							RR	1.07	30	ug/m3	NA	0.94	1.21	117528	15.94557245	0.004243099	0.004039503	1.63E-05	CV	Beelen 2008 Netherlands CV	19.61305	4.35846
45758	Beelen 2008	Rob Beelen, Gerard Hoek, Piet A. van den Brandt, R. Alexandra Goldbohm, Paul Fischer, Leo J. Schouten, Michael Jerrett, Edward Hughes, Ben Armstrong, Bert Brunekreef. Long-Term Effects of Traffic-Related Air Pollution on Mortality in a Dutch Cohort (NLCS-AIR Study). Environmental Health Perspectives. 2008. 116:196	Netherlands	Europe	Europe	1987	1996	Specific	55	69	Monitor	NO2	24 hours	ug/m3	36.9	NA	NA	NA	14.6	66.7	8.2	Entire sample			NA	NA	single pollutant							RR	0.91	30	ug/m3	NA	0.72	1.15	117528	15.94557245	-0.005914537	0.00749146	5.61E-05	LC	Beelen 2008 Netherlands LC	19.61305	4.35846
45758	Beelen 2008	Rob Beelen, Gerard Hoek, Piet A. van den Brandt, R. Alexandra Goldbohm, Paul Fischer, Leo J. Schouten, Michael Jerrett, Edward Hughes, Ben Armstrong, Bert Brunekreef. Long-Term Effects of Traffic-Related Air Pollution on Mortality in a Dutch Cohort (NLCS-AIR Study). Environmental Health Perspectives. 2008. 116:196	Netherlands	Europe	Europe	1987	1996	Specific	55	69	Monitor	NO2	24 hours	ug/m3	36.9	NA	NA	NA	14.6	66.7	8.2	Entire sample			NA	NA	single pollutant							RR	1.37	30	ug/m3	NA	1	1.87	117528	15.94557245	0.019742831	0.01001395	0.000100279	RES	Beelen 2008 Netherlands RES	19.61305	4.35846
45759	Cesaroni 2012	Giulia Cesaroni, Daniela Porta, Chiara Badaloni, Massimo Stafoggia, Marloes Eeftens, Kees Meliefste, Francesco Forastiere. Nitrogen dioxide levels estimated from land use regression models several years apart and association with mortality in a large cohort study. Environmental Health. 2012. 11:48	Rome, Italy	Europe	Europe	1995	2007	Specific	45	80	Model	NO2	24 hours	ug/m3	45.4	NA	NA	NA	NA	NA	6.9	Entire sample			NA	NA	single pollutant							HR	1.06	10	ug/m3	NA	1.04	1.08	684000	5.315190815	0.010962712	0.001811343	3.28E-06	NC	Cesaroni 2012 Rome, Italy NC	24.13097	3.66748
45760	Pope 2002	C. Arden Pope III. Lung Cancer, Cardiopulmonary Mortality, and Long-term Exposure to Fine Particulate Air Pollution. JAMA. 2002. 287:1132	United States	United States	North America	1982	1998	Specific	30	NA	Monitor	NO2	24 hours	ppb	21.4	NA	NA	NA	NA	NA	7.1	Entire sample			NA	NA	single pollutant							RR	0.988499407	27.9		NA	0.945372181	1.037376929	1200000	27.9	-0.000414596	0.000849169	7.21E-07	AC	Pope 2002 United States AC	21.4	7.1
45760	Pope 2002	C. Arden Pope III. Lung Cancer, Cardiopulmonary Mortality, and Long-term Exposure to Fine Particulate Air Pollution. JAMA. 2002. 287:1132	United States	United States	North America	1982	1998	Specific	30	NA	Monitor	NO2	24 hours	ppb	21.4	NA	NA	NA	NA	NA	7.1	Entire sample			NA	NA	single pollutant							RR	1	27.9		NA	0.937550635	1.065422594	1200000	27.9	0	0.001169044	1.37E-06	CPD	Pope 2002 United States CPD	21.4	7.1
45760	Pope 2002	C. Arden Pope III. Lung Cancer, Cardiopulmonary Mortality, and Long-term Exposure to Fine Particulate Air Pollution. JAMA. 2002. 287:1132	United States	United States	North America	1982	1998	Specific	30	NA	Monitor	NO2	24 hours	ppb	21.4	NA	NA	NA	NA	NA	7.1	Entire sample			NA	NA	single pollutant							RR	0.97098	27.9		NA	0.92048	1.02514	1200000	27.9	-0.001055534	0.00098465	9.70E-07	LC	Pope 2002 United States LC	21.4	7.1
45762	Lipfert 2006	F. W. Lipfert, J. D. Baty, J. P. Miller, R. E. Wyzga. PM <sub>2.5</sub> Constituents and Related Air Quality Variables As Predictors of Survival in a Cohort of U.S. Military Veterans. Inhalation Toxicology. 2006. 18:645	United States	United States	North America	1997	2002	All	NA	NA	Monitor	NO2	24 hours	ppb	13.6	NA	NA	NA	3	40.8	7.1	Subgroup	sex	male	NA	NA	single pollutant							Regression Cofficient	0.00422	1	ppb	0.00387	NA	NA	17495	1	0.00422	0.00387	1.50E-05	AC	Lipfert 2006 United States AC male	13.6	7.1
45764	Lipfert 2006	F.W. Lipfert, R.E. Wyzga, J.D. Baty, J.P. Miller. Traffic density as a surrogate measure of environmental exposures in studies of air pollution health effects: Long-term mortality in a cohort of US veterans. Atmospheric Environment. 2006. 40:154	United States	United States	North America	1997	2001	All	NA	NA	Monitor	NO2	24 hours	ppb	21.5	NA	NA	NA	NA	NA	6.1	Subgroup	sex	male	NA	NA	single pollutant							RR	1.051	20	ppb	NA	0.967	1.142	28635	20	0.002487105	0.002121657	4.50E-06	AC	Lipfert 2006 United States AC male (89-1996)	21.5	6.1
45764	Lipfert 2006	F.W. Lipfert, R.E. Wyzga, J.D. Baty, J.P. Miller. Traffic density as a surrogate measure of environmental exposures in studies of air pollution health effects: Long-term mortality in a cohort of US veterans. Atmospheric Environment. 2006. 40:154	United States	United States	North America	1997	2001	All	NA	NA	Monitor	NO2	24 hours	ppb	21.5	NA	NA	NA	NA	NA	6.1	Subgroup	sex	male	NA	NA	single pollutant							RR	1.026	17	ppb	NA	0.91	1.158	28635	17	0.001509867	0.003616522	1.31E-05	AC	Lipfert 2006 United States AC male (97-2001 + traffic)	21.5	6.1
45764	Lipfert 2006	F.W. Lipfert, R.E. Wyzga, J.D. Baty, J.P. Miller. Traffic density as a surrogate measure of environmental exposures in studies of air pollution health effects: Long-term mortality in a cohort of US veterans. Atmospheric Environment. 2006. 40:154	United States	United States	North America	1997	2001	All	NA	NA	Monitor	NO2	24 hours	ppb	21.5	NA	NA	NA	NA	NA	6.1	Subgroup	sex	male	NA	NA	single pollutant							RR	1.1	17	ppb	NA	0.98	1.23	28635	17	0.005606481	0.003409617	1.16E-05	AC	Lipfert 2006 United States AC male (97-2001)	21.5	6.1
45764	Lipfert 2006	F.W. Lipfert, R.E. Wyzga, J.D. Baty, J.P. Miller. Traffic density as a surrogate measure of environmental exposures in studies of air pollution health effects: Long-term mortality in a cohort of US veterans. Atmospheric Environment. 2006. 40:154	United States	United States	North America	1997	2001	All	NA	NA	Monitor	NO2	24 hours	ppb	21.5	NA	NA	NA	NA	NA	6.1	Subgroup	sex	male	NA	NA	multi-pollutant	CO	O3					RR	0.897	20	ppb	NA	0.806	0.998	28635	20	-0.005434971	0.002725377	7.43E-06	AC	Lipfert 2006 United States AC male with CO O3 (89-1996 + traffic)	21.5	6.1
45765	Raaschou-Nielsen 2012	O. Raaschou-Nielsen, M. S�rensen, M. Ketzel, O. Hertel, S. Loft, A. Tj�nneland, K. Overvad, Z. J. Andersen. Long-term exposure to traffic-related air pollution and diabetes-associated mortality: a cohort study. Diabetologia. 2012. #volume#:#pages#	2 Danish cities	Europe	Europe	1971	2009	Specific	50	64	Model	NO2	24 hours	ug/m3	16.9	15.1	NA	NA	10.5	59.6	NA	Entire sample			NA	NA	single pollutant							RR	1.31	10	ug/m3	NA	0.98	1.76	52061	5.315190815	0.050802906	0.028101805	0.000789711	DB	Raaschou-Nielsen 2012 2 Danish cities DB	8.98267	4.32338
45766	Tonne 2016	Cathryn Tonne, Jaana I. Halonen, Sean D. Beevers, David Dajnak, John Gulliver, Frank J. Kelly, Paul Wilkinson, H. Ross Anderson. Long-term traffic air and noise pollution in relation to mortality and hospital readmission among myocardial infarction survivors. International Journal of Hygiene and Environmental Health. 2016. 219:72	London, UK	Europe	Europe	2003	2007	All	NA	NA	Model	NO2	24 hours	ug/m3	37.1	36.3	32.6	40.6	NA	NA	6.4	Entire sample			NA	NA	single pollutant							HR	1.04	8	ug/m3	NA	0.99	1.1	18138	4.252152652	0.009223731	0.006320959	4.00E-05	AC	Tonne 2016 London, UK AC	19.71936	3.40172
45767	Tseng 2015	Eva Tseng, Wen-Chao Ho, Meng-Hung Lin, Tsun-Jen Cheng, Pau-Chung Chen, Hsien-Ho Lin. Chronic exposure to particulate matter and risk of cardiovascular mortality: cohort study from Taiwan. BMC Public Health. 2015. 15:936	Taiwan	Other	Other	1989	2008	All	NA	NA	Monitor	NO2	24 hours	ppb	NA	NA	NA	NA	NA	NA	NA	Entire sample			NA	NA	single pollutant							HR	0.99	1	ppb	NA	0.95	1.04	43227	1	-0.010050336	0.023090308	0.000533162	CV	Tseng 2015 Taiwan CV	NA	NA
45768	Lipfert 2009	Frederick W. Lipfert, Ronald E. Wyzga, Jack D. Baty, J. Philip Miller. Air Pollution and Survival within the Washington University� EPRI Veterans Cohort: Risks Based on Modeled Estimates of Ambient Levels of Hazardous and Criteria Air Pollutants. Journal of the Air & Waste Management Association. 2009. 59:473	United States	United States	North America	1976	2001	All	NA	NA	Model	Nox	24 hours	ppb	5.58	NA	NA	NA	0.22	72.1	6.49	Subgroup	sex	male	NA	NA	single pollutant							RR	1.0764	10	ppb	NA	1.0612	1.0919	67938	10	0.017006714	0.001680581	2.82E-06	AC	Lipfert 2009 United States AC male	11.115	7.98
45768	Lipfert 2009	Frederick W. Lipfert, Ronald E. Wyzga, Jack D. Baty, J. Philip Miller. Air Pollution and Survival within the Washington University� EPRI Veterans Cohort: Risks Based on Modeled Estimates of Ambient Levels of Hazardous and Criteria Air Pollutants. Journal of the Air & Waste Management Association. 2009. 59:473	United States	United States	North America	1976	2001	All	NA	NA	Model	Nox	24 hours	ppb	5.58	NA	NA	NA	0.22	72.1	6.49	Subgroup	sex	male	NA	NA	multi-pollutant							Regression Cofficient	0.006522578	1	ppb	0.002174193	NA	NA	67938	1	0.015067155	0.005022386	2.52E-05	AC	Lipfert 2009 United States AC male with traffic	11.115	7.98
50027	Barratt 2018	B. Barratt, M. Lee, P. Wong, R. Tang, T. H. Tsui, W. Cheng, Y. Yang, P-C Lai, L. Tian, T-Q Thach, R. Allen, M. Brauer. A Dynamic Three-Dimensional Air Pollution Exposure Model for Hong Kong. Research report (Health Effects Institute). 2018. #volume#:1	Hong Kong	Other	Other	1998	2014	Specific	65	NA	Model	NO2	24 hours	ug/m3	58	59	NA	NA	12	142	21	Entire sample			NA	NA	single pollutant							HR	1.06	31	ug/m3	NA	1.03	1.08	60584	16.47709153	0.003536359	0.000733892	5.39E-07	NC	Barratt 2018 Hong Kong NC age 65+	30.82811	11.1619
50027	Barratt 2018	B. Barratt, M. Lee, P. Wong, R. Tang, T. H. Tsui, W. Cheng, Y. Yang, P-C Lai, L. Tian, T-Q Thach, R. Allen, M. Brauer. A Dynamic Three-Dimensional Air Pollution Exposure Model for Hong Kong. Research report (Health Effects Institute). 2018. #volume#:1	Hong Kong	Other	Other	1998	2014	Specific	65	NA	Model	NO2	24 hours	ug/m3	58	59	NA	NA	12	142	21	Entire sample			NA	NA	single pollutant							HR	1.06	31	ug/m3	NA	0.98	1.15	60584	16.47709153	0.003536359	0.002476609	6.13E-06	CEV	Barratt 2018 Hong Kong CEV age 65+	30.82811	11.1619
50027	Barratt 2018	B. Barratt, M. Lee, P. Wong, R. Tang, T. H. Tsui, W. Cheng, Y. Yang, P-C Lai, L. Tian, T-Q Thach, R. Allen, M. Brauer. A Dynamic Three-Dimensional Air Pollution Exposure Model for Hong Kong. Research report (Health Effects Institute). 2018. #volume#:1	Hong Kong	Other	Other	1998	2014	Specific	65	NA	Model	NO2	24 hours	ug/m3	58	59	NA	NA	12	142	21	Entire sample			NA	NA	single pollutant							HR	1.06	31	ug/m3	NA	0.96	1.18	60584	16.47709153	0.003536359	0.003194547	1.02E-05	COPD	Barratt 2018 Hong Kong COPD age 65+	30.82811	11.1619
50027	Barratt 2018	B. Barratt, M. Lee, P. Wong, R. Tang, T. H. Tsui, W. Cheng, Y. Yang, P-C Lai, L. Tian, T-Q Thach, R. Allen, M. Brauer. A Dynamic Three-Dimensional Air Pollution Exposure Model for Hong Kong. Research report (Health Effects Institute). 2018. #volume#:1	Hong Kong	Other	Other	1998	2014	Specific	65	NA	Model	NO2	24 hours	ug/m3	58	59	NA	NA	12	142	21	Entire sample			NA	NA	single pollutant							HR	1.09	31	ug/m3	NA	1.04	1.14	60584	16.47709153	0.005230152	0.001421385	2.02E-06	CV	Barratt 2018 Hong Kong CV age 65+	30.82811	11.1619
50027	Barratt 2018	B. Barratt, M. Lee, P. Wong, R. Tang, T. H. Tsui, W. Cheng, Y. Yang, P-C Lai, L. Tian, T-Q Thach, R. Allen, M. Brauer. A Dynamic Three-Dimensional Air Pollution Exposure Model for Hong Kong. Research report (Health Effects Institute). 2018. #volume#:1	Hong Kong	Other	Other	1998	2014	Specific	65	NA	Model	NO2	24 hours	ug/m3	58	59	NA	NA	12	142	21	Entire sample			NA	NA	single pollutant							HR	1.15	31	ug/m3	NA	1.06	1.24	60584	16.47709153	0.008482197	0.00242827	5.90E-06	IHD	Barratt 2018 Hong Kong IHD age 65+	30.82811	11.1619
50027	Barratt 2018	B. Barratt, M. Lee, P. Wong, R. Tang, T. H. Tsui, W. Cheng, Y. Yang, P-C Lai, L. Tian, T-Q Thach, R. Allen, M. Brauer. A Dynamic Three-Dimensional Air Pollution Exposure Model for Hong Kong. Research report (Health Effects Institute). 2018. #volume#:1	Hong Kong	Other	Other	1998	2014	Specific	65	NA	Model	NO2	24 hours	ug/m3	58	59	NA	NA	12	142	21	Entire sample			NA	NA	single pollutant							HR	1.06	31	ug/m3	NA	0.99	1.14	60584	16.47709153	0.003536359	0.002184211	4.77E-06	PN	Barratt 2018 Hong Kong PN age 65+	30.82811	11.1619
50027	Barratt 2018	B. Barratt, M. Lee, P. Wong, R. Tang, T. H. Tsui, W. Cheng, Y. Yang, P-C Lai, L. Tian, T-Q Thach, R. Allen, M. Brauer. A Dynamic Three-Dimensional Air Pollution Exposure Model for Hong Kong. Research report (Health Effects Institute). 2018. #volume#:1	Hong Kong	Other	Other	1998	2014	Specific	65	NA	Model	NO2	24 hours	ug/m3	58	59	NA	NA	12	142	21	Entire sample			NA	NA	single pollutant							HR	1.06	31	ug/m3	NA	1	1.12	60584	16.47709153	0.003536359	0.00175458	3.08E-06	RES	Barratt 2018 Hong Kong RES age 65+	30.82811	11.1619
50030	Bauleo 2019	L. Bauleo, S. Bucci, C. Antonucci, R. Sozzi, M. Davoli, F. Forastiere, C. Ancona. Long-term exposure to air pollutants from multiple sources and mortality in an industrial area: a cohort study. Occupational and environmental medicine. 2019. 76:48	Civitavecchia, Italy	Europe	Europe	1996	2013	Specific	18	NA	Model	Nox	24 hours	ug/m3	5.8	5.17	NA	NA	NA	NA	3.86	Entire sample			NA	NA	single pollutant	NA	NA	NA		NA	NA	HR	0.98	12.77	ug/m3	NA	0.91	1.05	71362	6.787498671	-0.006875619	0.012423912	0.000154354	NC	Bauleo 2019 Civitavecchia, Italy NC	1.7572	1.18157
50030	Bauleo 2019	L. Bauleo, S. Bucci, C. Antonucci, R. Sozzi, M. Davoli, F. Forastiere, C. Ancona. Long-term exposure to air pollutants from multiple sources and mortality in an industrial area: a cohort study. Occupational and environmental medicine. 2019. 76:48	Civitavecchia, Italy	Europe	Europe	1996	2013	Specific	18	NA	Model	Nox	24 hours	ug/m3	5.8	5.17	NA	NA	NA	NA	3.86	Entire sample			NA	NA	single pollutant							HR	0.88	12.77	ug/m3	NA	0.77	1.01	71362	6.787498671	-0.043505731	0.02355538	0.000554856	CD	Bauleo 2019 Civitavecchia, Italy CD	1.7572	1.18157
50030	Bauleo 2019	L. Bauleo, S. Bucci, C. Antonucci, R. Sozzi, M. Davoli, F. Forastiere, C. Ancona. Long-term exposure to air pollutants from multiple sources and mortality in an industrial area: a cohort study. Occupational and environmental medicine. 2019. 76:48	Civitavecchia, Italy	Europe	Europe	1996	2013	Specific	18	NA	Model	Nox	24 hours	ug/m3	5.8	5.17	NA	NA	NA	NA	3.86	Entire sample			NA	NA	single pollutant							HR	0.78	12.77	ug/m3	NA	0.61	0.99	71362	6.787498671	-0.084559242	0.042041885	0.00176752	CEV	Bauleo 2019 Civitavecchia, Italy CEV	1.7572	1.18157
50030	Bauleo 2019	L. Bauleo, S. Bucci, C. Antonucci, R. Sozzi, M. Davoli, F. Forastiere, C. Ancona. Long-term exposure to air pollutants from multiple sources and mortality in an industrial area: a cohort study. Occupational and environmental medicine. 2019. 76:48	Civitavecchia, Italy	Europe	Europe	1996	2013	Specific	18	NA	Model	Nox	24 hours	ug/m3	5.8	5.17	NA	NA	NA	NA	3.86	Entire sample			NA	NA	single pollutant							HR	1.34	12.77	ug/m3	NA	0.9	1.99	71362	6.787498671	0.099604706	0.068890674	0.004745925	COPD	Bauleo 2019 Civitavecchia, Italy COPD	1.7572	1.18157
50030	Bauleo 2019	L. Bauleo, S. Bucci, C. Antonucci, R. Sozzi, M. Davoli, F. Forastiere, C. Ancona. Long-term exposure to air pollutants from multiple sources and mortality in an industrial area: a cohort study. Occupational and environmental medicine. 2019. 76:48	Civitavecchia, Italy	Europe	Europe	1996	2013	Specific	18	NA	Model	Nox	24 hours	ug/m3	5.8	5.17	NA	NA	NA	NA	3.86	Entire sample			NA	NA	single pollutant	NA	NA	NA		NA	NA	HR	0.83	12.77	ug/m3	NA	0.74	0.93	71362	6.787498671	-0.063413836	0.019841191	0.000393673	CV	Bauleo 2019 Civitavecchia, Italy CV	1.7572	1.18157
50030	Bauleo 2019	L. Bauleo, S. Bucci, C. Antonucci, R. Sozzi, M. Davoli, F. Forastiere, C. Ancona. Long-term exposure to air pollutants from multiple sources and mortality in an industrial area: a cohort study. Occupational and environmental medicine. 2019. 76:48	Civitavecchia, Italy	Europe	Europe	1996	2013	Specific	18	NA	Model	Nox	24 hours	ug/m3	5.8	5.17	NA	NA	NA	NA	3.86	Entire sample			NA	NA	single pollutant							HR	0.82	12.77	ug/m3	NA	0.62	1.08	71362	6.787498671	-0.067539117	0.048184424	0.002321739	IHD	Bauleo 2019 Civitavecchia, Italy IHD	1.7572	1.18157
50030	Bauleo 2019	L. Bauleo, S. Bucci, C. Antonucci, R. Sozzi, M. Davoli, F. Forastiere, C. Ancona. Long-term exposure to air pollutants from multiple sources and mortality in an industrial area: a cohort study. Occupational and environmental medicine. 2019. 76:48	Civitavecchia, Italy	Europe	Europe	1996	2013	Specific	18	NA	Model	Nox	24 hours	ug/m3	5.8	5.17	NA	NA	NA	NA	3.86	Entire sample			NA	NA	single pollutant							HR	1.19	12.77	ug/m3	NA	0.95	1.49	71362	6.787498671	0.0592018	0.0390747	0.001526832	LC	Bauleo 2019 Civitavecchia, Italy LC	1.7572	1.18157
50030	Bauleo 2019	L. Bauleo, S. Bucci, C. Antonucci, R. Sozzi, M. Davoli, F. Forastiere, C. Ancona. Long-term exposure to air pollutants from multiple sources and mortality in an industrial area: a cohort study. Occupational and environmental medicine. 2019. 76:48	Civitavecchia, Italy	Europe	Europe	1996	2013	Specific	18	NA	Model	Nox	24 hours	ug/m3	5.8	5.17	NA	NA	NA	NA	3.86	Entire sample			NA	NA	single pollutant	NA	NA	NA		NA	NA	HR	1.5	12.77	ug/m3	NA	1.01	2.2	71362	6.787498671	0.137992572	0.067589416	0.004568329	ND	Bauleo 2019 Civitavecchia, Italy ND	1.7572	1.18157
50030	Bauleo 2019	L. Bauleo, S. Bucci, C. Antonucci, R. Sozzi, M. Davoli, F. Forastiere, C. Ancona. Long-term exposure to air pollutants from multiple sources and mortality in an industrial area: a cohort study. Occupational and environmental medicine. 2019. 76:48	Civitavecchia, Italy	Europe	Europe	1996	2013	Specific	18	NA	Model	Nox	24 hours	ug/m3	5.8	5.17	NA	NA	NA	NA	3.86	Entire sample			NA	NA	single pollutant	NA	NA	NA		NA	NA	HR	1.14	12.77	ug/m3	NA	0.87	1.49	71362	6.787498671	0.044593053	0.046712085	0.002182019	RES	Bauleo 2019 Civitavecchia, Italy RES	1.7572	1.18157
50030	Bauleo 2019	L. Bauleo, S. Bucci, C. Antonucci, R. Sozzi, M. Davoli, F. Forastiere, C. Ancona. Long-term exposure to air pollutants from multiple sources and mortality in an industrial area: a cohort study. Occupational and environmental medicine. 2019. 76:48	Italy	Europe	Europe	1996	2013	Specific	18	NA	Model	Nox	24 hours	ug/m3	5.8	NA	NA	NA	NA	NA	3.86	Entire sample			NA	NA	single pollutant							HR	0.83	12.77	ug/m3	NA	0.67	1.01	71362	6.787498671	-0.063413836	0.035633053	0.001269714	IHD	Bauleo 2019 Italy IHD	1.7572	1.18157
50113	Dirgawati 2019	Dirgawati M.,Hinwood A.,Nedkoff L.,Hankey G.J.,Yeap B.B.,Flicker L.,Nieuwenhuijsen M.,Brunekreef B.,Heyworth J.. Long-term Exposure to Low Air Pollutant Concentrations and the Relationship with All-Cause Mortality and Stroke in Older Men. Epidemiology (Cambridge, Mass.). 2019. 30:S82	Perth, Australia	Other	Other	1996	2012	Specific	65	NA	Model	NO2	24 hours	ug/m3	13.4	NA	NA	NA	NA	NA	4.1	Subgroup	sex	male	NA	NA	single pollutant							HR	1.06	10	ug/m3	NA	1	1.13	11627	5.315190815	0.010962712	0.005865823	3.44E-05	AC	Dirgawati 2019 Perth, Australia AC male age 65+	7.12236	2.17923
50113	Dirgawati 2019	Dirgawati M.,Hinwood A.,Nedkoff L.,Hankey G.J.,Yeap B.B.,Flicker L.,Nieuwenhuijsen M.,Brunekreef B.,Heyworth J.. Long-term Exposure to Low Air Pollutant Concentrations and the Relationship with All-Cause Mortality and Stroke in Older Men. Epidemiology (Cambridge, Mass.). 2019. 30:S82	Perth, Australia	Other	Other	1996	2012	Specific	65	NA	Model	NO2	24 hours	ug/m3	13.4	NA	NA	NA	NA	NA	4.1	Subgroup	sex	male	NA	NA	single pollutant							HR	0.93	10	ug/m3	NA	0.72	1.19	11627	5.315190815	-0.01365345	0.02411539	0.000581552	CEV	Dirgawati 2019 Perth, Australia CEV male age 65+	7.12236	2.17923
50209	Hvitfeldt 2019	Hvidtfeldt U.A.,Sorensen M.,Geels C.,Ketzel M.,Khan J.,Tjonneland A.,Overvad K.,Brandt J.,Raaschou-Nielsen O.. Long-term residential exposure to PM2.5, PM10, black carbon, NO2, and ozone and mortality in a Danish cohort. Environment international. 2019. 123:265	2 Danish cities	Europe	Europe	1993	2015	Specific	50	64	Model	NO2	24 hours	ug/m3	NA	25	NA	NA	NA	NA	NA	Entire sample			NA	NA	single pollutant							HR	1.05	10	ug/m3	NA	1.01	1.09	49564	5.315190815	0.009179381	0.003658525	1.34E-05	NC	Hvitfeldt 2019 2 Danish cities NC	13.95713	NA
50209	Hvitfeldt 2019	Hvidtfeldt U.A.,Sorensen M.,Geels C.,Ketzel M.,Khan J.,Tjonneland A.,Overvad K.,Brandt J.,Raaschou-Nielsen O.. Long-term residential exposure to PM2.5, PM10, black carbon, NO2, and ozone and mortality in a Danish cohort. Environment international. 2019. 123:265	2 Danish cities	Europe	Europe	1993	2015	Specific	50	64	Model	NO2	24 hours	ug/m3	NA	25	NA	NA	NA	NA	NA	Subgroup	sex	female	NA	NA	single pollutant	NA	NA	NA		NA	NA	HR	1.03	10	ug/m3	NA	0.99	1.07	49564	5.315190815	0.005561193	0.003729635	1.39E-05	NC	Hvitfeldt 2019 2 Danish cities NC female	13.95713	NA
50209	Hvitfeldt 2019	Hvidtfeldt U.A.,Sorensen M.,Geels C.,Ketzel M.,Khan J.,Tjonneland A.,Overvad K.,Brandt J.,Raaschou-Nielsen O.. Long-term residential exposure to PM2.5, PM10, black carbon, NO2, and ozone and mortality in a Danish cohort. Environment international. 2019. 123:265	2 Danish cities	Europe	Europe	1993	2015	Specific	50	64	Model	NO2	24 hours	ug/m3	NA	25	NA	NA	NA	NA	NA	Subgroup	sex	male	NA	NA	single pollutant	NA	NA	NA		NA	NA	HR	1.1	10	ug/m3	NA	1.06	1.14	49564	5.315190815	0.017931657	0.003492078	1.22E-05	NC	Hvitfeldt 2019 2 Danish cities NC male	13.95713	NA
50209	Hvitfeldt 2019	Hvidtfeldt U.A.,Sorensen M.,Geels C.,Ketzel M.,Khan J.,Tjonneland A.,Overvad K.,Brandt J.,Raaschou-Nielsen O.. Long-term residential exposure to PM2.5, PM10, black carbon, NO2, and ozone and mortality in a Danish cohort. Environment international. 2019. 123:265	2 Danish cities	Europe	Europe	1993	2015	Specific	50	64	Model	NO2	24 hours	ug/m3	NA	25	NA	NA	NA	NA	NA	Entire sample			NA	NA	single pollutant	NA	NA	NA		NA	NA	HR	1.11	10	ug/m3	NA	0.99	1.25	49564	5.315190815	0.019634293	0.011192117	0.000125263	CV	Hvitfeldt 2019 2 Danish cities CV	13.95713	NA
50209	Hvitfeldt 2019	Hvidtfeldt U.A.,Sorensen M.,Geels C.,Ketzel M.,Khan J.,Tjonneland A.,Overvad K.,Brandt J.,Raaschou-Nielsen O.. Long-term residential exposure to PM2.5, PM10, black carbon, NO2, and ozone and mortality in a Danish cohort. Environment international. 2019. 123:265	2 Danish cities	Europe	Europe	1993	2015	Specific	50	64	Model	NO2	24 hours	ug/m3	NA	25	NA	NA	NA	NA	NA	Subgroup	sex	female	NA	NA	single pollutant							HR	1.01	10	ug/m3	NA	0.91	1.11	49564	5.315190815	0.001872055	0.00953518	9.09E-05	CV	Hvitfeldt 2019 2 Danish cities CV female	13.95713	NA
50209	Hvitfeldt 2019	Hvidtfeldt U.A.,Sorensen M.,Geels C.,Ketzel M.,Khan J.,Tjonneland A.,Overvad K.,Brandt J.,Raaschou-Nielsen O.. Long-term residential exposure to PM2.5, PM10, black carbon, NO2, and ozone and mortality in a Danish cohort. Environment international. 2019. 123:265	2 Danish cities	Europe	Europe	1993	2015	Specific	50	64	Model	NO2	24 hours	ug/m3	NA	25	NA	NA	NA	NA	NA	Subgroup	sex	male	NA	NA	single pollutant							HR	1.16	10	ug/m3	NA	1.09	1.24	49564	5.315190815	0.02792374	0.006188159	3.83E-05	CV	Hvitfeldt 2019 2 Danish cities CV male	13.95713	NA
50209	Hvitfeldt 2019	Hvidtfeldt U.A.,Sorensen M.,Geels C.,Ketzel M.,Khan J.,Tjonneland A.,Overvad K.,Brandt J.,Raaschou-Nielsen O.. Long-term residential exposure to PM2.5, PM10, black carbon, NO2, and ozone and mortality in a Danish cohort. Environment international. 2019. 123:265	2 Danish cities	Europe	Europe	1993	2015	Specific	50	64	Model	NO2	24 hours	ug/m3	NA	25	NA	NA	NA	NA	NA	Entire sample			NA	NA	single pollutant							HR	1.04	10	ug/m3	NA	0.96	1.13	49564	5.315190815	0.007378985	0.00782507	6.12E-05	LC	Hvitfeldt 2019 2 Danish cities LC	13.95713	NA
50209	Hvitfeldt 2019	Hvidtfeldt U.A.,Sorensen M.,Geels C.,Ketzel M.,Khan J.,Tjonneland A.,Overvad K.,Brandt J.,Raaschou-Nielsen O.. Long-term residential exposure to PM2.5, PM10, black carbon, NO2, and ozone and mortality in a Danish cohort. Environment international. 2019. 123:265	2 Danish cities	Europe	Europe	1993	2015	Specific	50	64	Model	NO2	24 hours	ug/m3	NA	25	NA	NA	NA	NA	NA	Entire sample			NA	NA	single pollutant	NA	NA	NA		NA	NA	HR	1.03	10	ug/m3	NA	0.97	1.09	49564	5.315190815	0.005561193	0.005597976	3.13E-05	RES	Hvitfeldt 2019 2 Danish cities RES	13.95713	NA
50243	Klompmaker 2020	Klompmaker J.O.,Hoek G.,Bloemsma L.D.,Marra M.,Wijga A.H.,van den Brink C.,Brunekreef B.,Lebret E.,Gehring U.,Janssen N.A.H.. Surrounding green, air pollution, traffic noise exposure and non-accidental and cause-specific mortality. Environment international. 2020. 134:105341	Netherlands	Europe	Europe	2013	2017	Specific	30	NA	Model	NO2	24 hours	ug/m3	NA	23.01	NA	NA	NA	NA	NA	Entire sample			NA	NA	single pollutant	NA	NA	NA		NA	NA	HR	0.99	7.61	ug/m3	NA	0.97	1.01	339633	4.04486021	-0.002484718	0.002548557	6.50E-06	NC	Klompmaker 2020 Netherlands NC	12.94665	NA
50243	Klompmaker 2020	Klompmaker J.O.,Hoek G.,Bloemsma L.D.,Marra M.,Wijga A.H.,van den Brink C.,Brunekreef B.,Lebret E.,Gehring U.,Janssen N.A.H.. Surrounding green, air pollution, traffic noise exposure and non-accidental and cause-specific mortality. Environment international. 2020. 134:105341	Netherlands	Europe	Europe	2013	2017	Specific	30	NA	Model	NO2	24 hours	ug/m3	NA	23.01	NA	NA	NA	NA	NA	Entire sample			NA	NA	single pollutant	NA	NA	NA		NA	NA	HR	0.97	7.61	ug/m3	NA	0.93	1.01	339633	4.04486021	-0.007530349	0.005204452	2.71E-05	CV	Klompmaker 2020 Netherlands CV	12.94665	NA
50243	Klompmaker 2020	Klompmaker J.O.,Hoek G.,Bloemsma L.D.,Marra M.,Wijga A.H.,van den Brink C.,Brunekreef B.,Lebret E.,Gehring U.,Janssen N.A.H.. Surrounding green, air pollution, traffic noise exposure and non-accidental and cause-specific mortality. Environment international. 2020. 134:105341	Netherlands	Europe	Europe	2013	2017	Specific	30	NA	Model	NO2	24 hours	ug/m3	NA	23.01	NA	NA	NA	NA	NA	Entire sample			NA	NA	single pollutant							HR	1.03	7.61	ug/m3	NA	0.96	1.11	339633	4.04486021	0.007307744	0.009156368	8.38E-05	LC	Klompmaker 2020 Netherlands LC	12.94665	NA
50243	Klompmaker 2020	Klompmaker J.O.,Hoek G.,Bloemsma L.D.,Marra M.,Wijga A.H.,van den Brink C.,Brunekreef B.,Lebret E.,Gehring U.,Janssen N.A.H.. Surrounding green, air pollution, traffic noise exposure and non-accidental and cause-specific mortality. Environment international. 2020. 134:105341	Netherlands	Europe	Europe	2013	2017	Specific	30	NA	Model	NO2	24 hours	ug/m3	NA	23.01	NA	NA	NA	NA	NA	Entire sample			NA	NA	single pollutant							HR	1.02	7.6	ug/m3	NA	0.94	1.11	339633	4.03954502	0.004902192	0.010497963	0.000110207	ND	Klompmaker 2020 Netherlands ND	12.94665	NA
50243	Klompmaker 2020	Klompmaker J.O.,Hoek G.,Bloemsma L.D.,Marra M.,Wijga A.H.,van den Brink C.,Brunekreef B.,Lebret E.,Gehring U.,Janssen N.A.H.. Surrounding green, air pollution, traffic noise exposure and non-accidental and cause-specific mortality. Environment international. 2020. 134:105341	Netherlands	Europe	Europe	2013	2017	Specific	30	NA	Model	NO2	24 hours	ug/m3	NA	23.01	NA	NA	NA	NA	NA	Entire sample			NA	NA	single pollutant	NA	NA	NA		NA	NA	HR	0.98	7.61	ug/m3	NA	0.91	1.06	339633	4.04486021	-0.004994661	0.009622919	9.26E-05	RES	Klompmaker 2020 Netherlands RES	12.94665	NA
50270	Lefler 2019	Lefler J.S.,Higbee J.D.,Burnett R.T.,Ezzati M.,Coleman N.C.,Mann D.D.,Marshall J.D.,Bechle M.,Wang Y.,Robinson A.L.,Arden Pope C.. Air pollution and mortality in a large, representative U.S. cohort: Multiple-pollutant analyses, and spatial and temporal decompositions. Environmental Health: A Global Access Science Source. 2019. 18:101	United States	United States	North America	1987	2015	Specific	18	84	Model	NO2	24 hours	ppb	10.69	NA	NA	NA	NA	NA	5.73	Entire sample			NA	NA	single pollutant	NA	NA	NA		NA	NA	HR	1.012	6.72	ppb	NA	1.002	1.022	635539	6.72	0.001775085	0.000750254	5.63E-07	AC	Lefler 2019 United States AC	10.7	5.7
50270	Lefler 2019	Lefler J.S.,Higbee J.D.,Burnett R.T.,Ezzati M.,Coleman N.C.,Mann D.D.,Marshall J.D.,Bechle M.,Wang Y.,Robinson A.L.,Arden Pope C.. Air pollution and mortality in a large, representative U.S. cohort: Multiple-pollutant analyses, and spatial and temporal decompositions. Environmental Health: A Global Access Science Source. 2019. 18:101	United States	United States	North America	1987	2015	Specific	18	84	Model	NO2	24 hours	ppb	10.69	NA	NA	NA	NA	NA	5.73	Entire sample			NA	NA	multi-pollutant	CO	O3	PM2.5		PM10-2.5	SO2	HR	0.955	6.72	ppb	NA	0.933	0.977	635539	6.72	-0.006851777	0.001749326	3.06E-06	AC	Lefler 2019 United States AC with CO O3 PM2.5 SO2	10.7	5.7
50270	Lefler 2019	Lefler J.S.,Higbee J.D.,Burnett R.T.,Ezzati M.,Coleman N.C.,Mann D.D.,Marshall J.D.,Bechle M.,Wang Y.,Robinson A.L.,Arden Pope C.. Air pollution and mortality in a large, representative U.S. cohort: Multiple-pollutant analyses, and spatial and temporal decompositions. Environmental Health: A Global Access Science Source. 2019. 18:101	United States	United States	North America	1987	2015	Specific	18	84	Model	NO2	24 hours	ppb	10.69	NA	NA	NA	NA	NA	5.73	Entire sample			NA	NA	single pollutant	NA	NA	NA		NA	NA	HR	1.041	6.72	ppb	NA	1.025	1.057	635539	6.72	0.005979433	0.001167019	1.36E-06	CPD	Lefler 2019 United States CPD	10.7	5.7
50270	Lefler 2019	Lefler J.S.,Higbee J.D.,Burnett R.T.,Ezzati M.,Coleman N.C.,Mann D.D.,Marshall J.D.,Bechle M.,Wang Y.,Robinson A.L.,Arden Pope C.. Air pollution and mortality in a large, representative U.S. cohort: Multiple-pollutant analyses, and spatial and temporal decompositions. Environmental Health: A Global Access Science Source. 2019. 18:101	United States	United States	North America	1987	2015	Specific	18	84	Model	NO2	24 hours	ppb	10.69	NA	NA	NA	NA	NA	5.73	Entire sample			NA	NA	multi-pollutant	CO	O3	PM2.5		PM10-2.5	SO2	HR	0.95	6.72	ppb	NA	0.916	0.984	635539	6.72	-0.007632931	0.002718413	7.39E-06	CPD	Lefler 2019 United States CPD with CO O3 PM2.5 SO2	10.7	5.7
50285	Lim 2019	Lim C.C.,Hayes R.B.,Ahn J.,Shao Y.,Silverman D.T.,Jones R.R.,Garcia C.,Bell M.L.,Thurston G.D.. Long-term exposure to ozone and cause-specific mortality risk in the United States. American Journal of Respiratory and Critical Care Medicine. 2019. 200:1022	6 US states	United States	North America	1995	2011	Specific	50	71	Model	NO2	24 hours	ppb	11.1	NA	NA	NA	1.5	31.7	5.6	Entire sample			NA	NA	single pollutant	NA	NA	NA		NA	NA	HR	1.04	10	ppb	NA	1.02	1.05	548780	10	0.003922071	0.000739478	5.47E-07	NC	Lim 2019 6 US states NC	11.1	5.6
50285	Lim 2019	Lim C.C.,Hayes R.B.,Ahn J.,Shao Y.,Silverman D.T.,Jones R.R.,Garcia C.,Bell M.L.,Thurston G.D.. Long-term exposure to ozone and cause-specific mortality risk in the United States. American Journal of Respiratory and Critical Care Medicine. 2019. 200:1022	6 US states	United States	North America	1995	2011	Specific	50	71	Model	NO2	24 hours	ppb	11.1	NA	NA	NA	1.5	31.7	5.6	Entire sample			NA	NA	single pollutant	NA	NA	NA		NA	NA	HR	1.03	10	ppb	NA	0.98	1.08	548780	10	0.00295588	0.002478667	6.14E-06	COPD	Lim 2019 6 US states COPD	11.1	5.6
50285	Lim 2019	Lim C.C.,Hayes R.B.,Ahn J.,Shao Y.,Silverman D.T.,Jones R.R.,Garcia C.,Bell M.L.,Thurston G.D.. Long-term exposure to ozone and cause-specific mortality risk in the United States. American Journal of Respiratory and Critical Care Medicine. 2019. 200:1022	6 US states	United States	North America	1995	2011	Specific	50	71	Model	NO2	24 hours	ppb	11.1	NA	NA	NA	1.5	31.7	5.6	Entire sample			NA	NA	single pollutant							HR	1.02	10	ppb	NA	0.97	1.08	548780	10	0.001980263	0.002740312	7.51E-06	CA	Lim 2019 6 US states CA	11.1	5.6
50285	Lim 2019	Lim C.C.,Hayes R.B.,Ahn J.,Shao Y.,Silverman D.T.,Jones R.R.,Garcia C.,Bell M.L.,Thurston G.D.. Long-term exposure to ozone and cause-specific mortality risk in the United States. American Journal of Respiratory and Critical Care Medicine. 2019. 200:1022	6 US states	United States	North America	1995	2011	Specific	50	71	Model	NO2	24 hours	ppb	11.1	NA	NA	NA	1.5	31.7	5.6	Entire sample			NA	NA	single pollutant	NA	NA	NA		NA	NA	HR	1.07	10	ppb	NA	1.04	1.09	548780	10	0.006765865	0.001197882	1.43E-06	CV	Lim 2019 6 US states CV	11.1	5.6
50285	Lim 2019	Lim C.C.,Hayes R.B.,Ahn J.,Shao Y.,Silverman D.T.,Jones R.R.,Garcia C.,Bell M.L.,Thurston G.D.. Long-term exposure to ozone and cause-specific mortality risk in the United States. American Journal of Respiratory and Critical Care Medicine. 2019. 200:1022	6 US states	United States	North America	1995	2011	Specific	50	71	Model	NO2	24 hours	ppb	11.1	NA	NA	NA	1.5	31.7	5.6	Entire sample			NA	NA	single pollutant	NA	NA	NA		NA	NA	HR	1.02	10	ppb	NA	0.97	1.09	548780	10	0.001980263	0.002975431	8.85E-06	CEV	Lim 2019 6 US states CEV	11.1	5.6
50285	Lim 2019	Lim C.C.,Hayes R.B.,Ahn J.,Shao Y.,Silverman D.T.,Jones R.R.,Garcia C.,Bell M.L.,Thurston G.D.. Long-term exposure to ozone and cause-specific mortality risk in the United States. American Journal of Respiratory and Critical Care Medicine. 2019. 200:1022	6 US states	United States	North America	1995	2011	Specific	50	71	Model	NO2	24 hours	ppb	11.1	NA	NA	NA	1.5	31.7	5.6	Entire sample			NA	NA	single pollutant	NA	NA	NA		NA	NA	HR	1.09	10	ppb	NA	1.05	1.12	548780	10	0.00861777	0.001646391	2.71E-06	IHD	Lim 2019 6 US states IHD	11.1	5.6
50285	Lim 2019	Lim C.C.,Hayes R.B.,Ahn J.,Shao Y.,Silverman D.T.,Jones R.R.,Garcia C.,Bell M.L.,Thurston G.D.. Long-term exposure to ozone and cause-specific mortality risk in the United States. American Journal of Respiratory and Critical Care Medicine. 2019. 200:1022	6 US states	United States	North America	1995	2011	Specific	50	71	Model	NO2	24 hours	ppb	11.1	NA	NA	NA	1.5	31.7	5.6	Entire sample			NA	NA	single pollutant	NA	NA	NA		NA	NA	HR	1	10	ppb	NA	0.97	1.04	548780	10	0	0.001777549	3.16E-06	LC	Lim 2019 6 US states LC	11.1	5.6
50285	Lim 2019	Lim C.C.,Hayes R.B.,Ahn J.,Shao Y.,Silverman D.T.,Jones R.R.,Garcia C.,Bell M.L.,Thurston G.D.. Long-term exposure to ozone and cause-specific mortality risk in the United States. American Journal of Respiratory and Critical Care Medicine. 2019. 200:1022	6 US states	United States	North America	1995	2011	Specific	50	71	Model	NO2	24 hours	ppb	11.1	NA	NA	NA	1.5	31.7	5.6	Entire sample			NA	NA	single pollutant							HR	1.22	10	ppb	NA	1.11	1.35	548780	10	0.019885086	0.004993484	2.49E-05	PN	Lim 2019 6 US states PN	11.1	5.6
50285	Lim 2019	Lim C.C.,Hayes R.B.,Ahn J.,Shao Y.,Silverman D.T.,Jones R.R.,Garcia C.,Bell M.L.,Thurston G.D.. Long-term exposure to ozone and cause-specific mortality risk in the United States. American Journal of Respiratory and Critical Care Medicine. 2019. 200:1022	6 US states	United States	North America	1995	2011	Specific	50	71	Model	NO2	24 hours	ppb	11.1	NA	NA	NA	1.5	31.7	5.6	Entire sample			NA	NA	single pollutant	NA	NA	NA		NA	NA	HR	1.04	10	ppb	NA	0.99	1.08	548780	10	0.003922071	0.002219678	4.93E-06	RES	Lim 2019 6 US states RES	11.1	5.6
50285	Lim 2019	Lim C.C.,Hayes R.B.,Ahn J.,Shao Y.,Silverman D.T.,Jones R.R.,Garcia C.,Bell M.L.,Thurston G.D.. Long-term exposure to ozone and cause-specific mortality risk in the United States. American Journal of Respiratory and Critical Care Medicine. 2019. 200:1022	United States	United States	North America	1995	2011	Specific	50	71	Model	NO2	24 hours	ppb	11.1	NA	NA	NA	1.5	31.7	5.6	Entire sample			NA	NA	single pollutant							HR	1.02	10	ppb	NA	0.97	1.08	548780	10	0.001980263	0.002740312	7.51E-06	HF	Lim 2019 United States HF	11.1	5.6
50508	Lipfert 2019	Frederick W. Lipfert, Ronald E. Wyzga. Environmental predictors of survival in a cohort of U.S. military veterans: A multi-level spatio-temporal analysis stratified by race. Environmental Research. 2019. #volume#:108842	United States	United States	North America	1976	2001	All	NA	NA	Monitor	NO2	24 hours	ppb	27.1	NA	NA	NA	NA	NA	NA	Subgroup	sex	male	NA	NA	single pollutant	NA	NA	NA		NA	NA	HR	1.108	24.57	ppb	NA	1.041	1.18	70000	24.57	0.004174057	0.001301287	1.69E-06	AC	Lipfert 2019 United States AC male (black)	27.1	NA
50508	Lipfert 2019	Frederick W. Lipfert, Ronald E. Wyzga. Environmental predictors of survival in a cohort of U.S. military veterans: A multi-level spatio-temporal analysis stratified by race. Environmental Research. 2019. #volume#:108842	United States	United States	North America	1976	2001	All	NA	NA	Monitor	NO2	24 hours	ppb	27.1	NA	NA	NA	NA	NA	NA	Subgroup	sex	male	NA	NA	single pollutant	NA	NA	NA		NA	NA	HR	1.076	24.57	ppb	NA	1.034	1.119	70000	24.57	0.002981297	0.000820237	6.73E-07	AC	Lipfert 2019 United States AC male (white)	27.1	NA
50509	Lipfert 2018	Frederick W. Lipfert, Ronald E. Wyzga. Revisiting the Veterans Cohort Mortality Study: New results and synthesis. Journal of the Air & Waste Management Association. 2018. 68:1248	United States	United States	North America	1976	2001	All	NA	NA	Monitor	NO2	24 hours	ppb	NA	27	NA	NA	NA	NA	NA	Subgroup	sex	male	NA	NA	single pollutant							HR	1.059	24.57	ppb	NA	1.01	1.11	70000	24.57	0.002333133	0.000980224	9.61E-07	AC	Lipfert 2018 United States AC male	26.99123	NA
50510	S�rensen 2014	Mette S�rensen, Pernille L�hdorf, Matthias Ketzel, Zorana J. Andersen, Anne Tj�nneland, Kim Overvad, Ole Raaschou-Nielsen. Combined effects of road traffic noise and ambient air pollution in relation to risk for stroke?. Environmental Research. 2014. 133:49	2 Danish cities	Europe	Europe	1993	2009	Specific	50	NA	Model	NO2	24 hours	ug/m3	NA	16.6	NA	NA	NA	NA	NA	Entire sample			NA	NA	single pollutant							HR	1.9	10	ug/m3	NA	1.45	2.47	51569	5.315190815	0.12075839	0.025564703	0.000653554	CEV	S�rensen 2014 2 Danish cities CEV	9.71311	NA
50512	Dimakopoulou 2014	Konstantina Dimakopoulou, Evangelia Samoli, Rob Beelen, Massimo Stafoggia, Zorana Jovanovic Andersen, Barbara Hoffmann, Paul Fischer, Mark Nieuwenhuijsen, Paolo Vineis, Wei Xun, Gerard Hoek, Ole Raaschou-Nielsen, Anna Oudin, Bertil Forsberg, Lars Modig, Pekka Jousilahti, Timo Lanki, Anu Turunen, Bente Oftedal, Per Nafstad, Per E. Schwarze, Johanna Penell, Laura Fratiglioni, Niklas Andersson, Nanc…	Europe	Europe	Europe	1985	NA	All	NA	NA	Model	NO2	24 hours	ug/m3	NA	NA	NA	NA	NA	NA	NA	Entire sample			NA	NA	single pollutant	NA	NA	NA		NA	NA	HR	0.97	10	ug/m3	NA	0.89	1.05	307553	5.315190815	-0.005730595	0.007934708	6.30E-05	RES	Dimakopoulou 2014 Europe RES	NA	NA
50512	Dimakopoulou 2014	Konstantina Dimakopoulou, Evangelia Samoli, Rob Beelen, Massimo Stafoggia, Zorana Jovanovic Andersen, Barbara Hoffmann, Paul Fischer, Mark Nieuwenhuijsen, Paolo Vineis, Wei Xun, Gerard Hoek, Ole Raaschou-Nielsen, Anna Oudin, Bertil Forsberg, Lars Modig, Pekka Jousilahti, Timo Lanki, Anu Turunen, Bente Oftedal, Per Nafstad, Per E. Schwarze, Johanna Penell, Laura Fratiglioni, Niklas Andersson, Nanc…	Europe	Europe	Europe	1985	NA	All	NA	NA	Model	NO2	24 hours	ug/m3	NA	NA	NA	NA	NA	NA	NA	Subgroup	age		NA	59	single pollutant							HR	0.72	10	ug/m3	NA	0.42	1.01	307553	5.315190815	-0.061804755	0.042113166	0.001773519	RES	Dimakopoulou 2014 Europe RES age <=59	NA	NA
50512	Dimakopoulou 2014	Konstantina Dimakopoulou, Evangelia Samoli, Rob Beelen, Massimo Stafoggia, Zorana Jovanovic Andersen, Barbara Hoffmann, Paul Fischer, Mark Nieuwenhuijsen, Paolo Vineis, Wei Xun, Gerard Hoek, Ole Raaschou-Nielsen, Anna Oudin, Bertil Forsberg, Lars Modig, Pekka Jousilahti, Timo Lanki, Anu Turunen, Bente Oftedal, Per Nafstad, Per E. Schwarze, Johanna Penell, Laura Fratiglioni, Niklas Andersson, Nanc…	Europe	Europe	Europe	1985	NA	All	NA	NA	Model	NO2	24 hours	ug/m3	NA	NA	NA	NA	NA	NA	NA	Subgroup	age		60	74	single pollutant							HR	0.99	10	ug/m3	NA	0.85	1.12	307553	5.315190815	-0.00189087	0.013239278	0.000175278	RES	Dimakopoulou 2014 Europe RES age 60-74	NA	NA
50512	Dimakopoulou 2014	Konstantina Dimakopoulou, Evangelia Samoli, Rob Beelen, Massimo Stafoggia, Zorana Jovanovic Andersen, Barbara Hoffmann, Paul Fischer, Mark Nieuwenhuijsen, Paolo Vineis, Wei Xun, Gerard Hoek, Ole Raaschou-Nielsen, Anna Oudin, Bertil Forsberg, Lars Modig, Pekka Jousilahti, Timo Lanki, Anu Turunen, Bente Oftedal, Per Nafstad, Per E. Schwarze, Johanna Penell, Laura Fratiglioni, Niklas Andersson, Nanc…	Europe	Europe	Europe	1985	NA	All	NA	NA	Model	NO2	24 hours	ug/m3	NA	NA	NA	NA	NA	NA	NA	Subgroup	age		75	NA	single pollutant							HR	1.02	10	ug/m3	NA	0.88	1.16	307553	5.315190815	0.003725666	0.013258753	0.000175795	RES	Dimakopoulou 2014 Europe RES age 75+	NA	NA
50512	Dimakopoulou 2014	Konstantina Dimakopoulou, Evangelia Samoli, Rob Beelen, Massimo Stafoggia, Zorana Jovanovic Andersen, Barbara Hoffmann, Paul Fischer, Mark Nieuwenhuijsen, Paolo Vineis, Wei Xun, Gerard Hoek, Ole Raaschou-Nielsen, Anna Oudin, Bertil Forsberg, Lars Modig, Pekka Jousilahti, Timo Lanki, Anu Turunen, Bente Oftedal, Per Nafstad, Per E. Schwarze, Johanna Penell, Laura Fratiglioni, Niklas Andersson, Nanc…	Europe	Europe	Europe	1985	NA	All	NA	NA	Model	NO2	24 hours	ug/m3	NA	NA	NA	NA	NA	NA	NA	Subgroup	sex	female	NA	NA	single pollutant							HR	0.91	10	ug/m3	NA	0.78	1.05	307553	5.315190815	-0.017743611	0.014266557	0.000203535	RES	Dimakopoulou 2014 Europe RES female	NA	NA
50512	Dimakopoulou 2014	Konstantina Dimakopoulou, Evangelia Samoli, Rob Beelen, Massimo Stafoggia, Zorana Jovanovic Andersen, Barbara Hoffmann, Paul Fischer, Mark Nieuwenhuijsen, Paolo Vineis, Wei Xun, Gerard Hoek, Ole Raaschou-Nielsen, Anna Oudin, Bertil Forsberg, Lars Modig, Pekka Jousilahti, Timo Lanki, Anu Turunen, Bente Oftedal, Per Nafstad, Per E. Schwarze, Johanna Penell, Laura Fratiglioni, Niklas Andersson, Nanc…	Europe	Europe	Europe	1985	NA	All	NA	NA	Model	NO2	24 hours	ug/m3	NA	NA	NA	NA	NA	NA	NA	Subgroup	sex	male	NA	NA	single pollutant							HR	0.9	10	ug/m3	NA	0.76	1.03	307553	5.315190815	-0.019822527	0.01459024	0.000212875	RES	Dimakopoulou 2014 Europe RES male	NA	NA
50513	Lim 2018	Chris C. Lim, Richard B. Hayes, Jiyoung Ahn, Yongzhao Shao, Debra T. Silverman, Rena R. Jones, Cynthia Garcia, George D. Thurston. Association between long-term exposure to ambient air pollution and diabetes mortality in the US. Environmental Research. 2018. 165:330	United States	United States	North America	1995	2011	Specific	50	NA	Model	NO2	24 hours	ppb	12.2	NA	NA	NA	2.1	36.2	5.5	Entire sample			NA	NA	single pollutant							HR	1.09	10	ppb	NA	1.01	1.18	549735	10	0.00861777	0.003968472	1.57E-05	DB	Lim 2018 United States DB	12.2	5.5
50513	Lim 2018	Chris C. Lim, Richard B. Hayes, Jiyoung Ahn, Yongzhao Shao, Debra T. Silverman, Rena R. Jones, Cynthia Garcia, George D. Thurston. Association between long-term exposure to ambient air pollution and diabetes mortality in the US. Environmental Research. 2018. 165:330	United States	United States	North America	1995	2011	Specific	50	NA	Model	NO2	24 hours	ppb	12.2	NA	NA	NA	2.1	36.2	5.5	Subgroup	age		NA	65	single pollutant							HR	1.04	10	ppb	NA	0.93	1.17	549735	10	0.003922071	0.005856491	3.43E-05	DB	Lim 2018 United States DB age <=65	12.2	5.5
50513	Lim 2018	Chris C. Lim, Richard B. Hayes, Jiyoung Ahn, Yongzhao Shao, Debra T. Silverman, Rena R. Jones, Cynthia Garcia, George D. Thurston. Association between long-term exposure to ambient air pollution and diabetes mortality in the US. Environmental Research. 2018. 165:330	United States	United States	North America	1995	2011	Specific	50	NA	Model	NO2	24 hours	ppb	12.2	NA	NA	NA	2.1	36.2	5.5	Subgroup	age		65	NA	single pollutant							HR	1.15	10	ppb	NA	1.04	1.27	549735	10	0.013976194	0.005096842	2.60E-05	DB	Lim 2018 United States DB age 65+	12.2	5.5
50513	Lim 2018	Chris C. Lim, Richard B. Hayes, Jiyoung Ahn, Yongzhao Shao, Debra T. Silverman, Rena R. Jones, Cynthia Garcia, George D. Thurston. Association between long-term exposure to ambient air pollution and diabetes mortality in the US. Environmental Research. 2018. 165:330	United States	United States	North America	1995	2011	Specific	50	NA	Model	NO2	24 hours	ppb	12.2	NA	NA	NA	2.1	36.2	5.5	Subgroup	sex	female	NA	NA	single pollutant							HR	0.96	10	ppb	NA	0.84	1.1	549735	10	-0.004082199	0.006879173	4.73E-05	DB	Lim 2018 United States DB female	12.2	5.5
50513	Lim 2018	Chris C. Lim, Richard B. Hayes, Jiyoung Ahn, Yongzhao Shao, Debra T. Silverman, Rena R. Jones, Cynthia Garcia, George D. Thurston. Association between long-term exposure to ambient air pollution and diabetes mortality in the US. Environmental Research. 2018. 165:330	United States	United States	North America	1995	2011	Specific	50	NA	Model	NO2	24 hours	ppb	12.2	NA	NA	NA	2.1	36.2	5.5	Subgroup	sex	male	NA	NA	single pollutant							HR	1.17	10	ppb	NA	1.06	1.29	549735	10	0.015700375	0.005009523	2.51E-05	DB	Lim 2018 United States DB male	12.2	5.5
60000	Nieuwenhuijsen 2018	Nieuwenhuijsen MJ, Gascon M, Martinez D, et al. Air Pollution, Noise, Blue Space, and Green Space and Premature Mortality in Barcelona: A Mega Cohort.�Int J Environ Res Public Health. 2018;15(11):2405. Published 2018 Oct 30. doi:10.3390/ijerph15112405	Barcelona, Spain	Europe	Europe	2010	2014	All	18	NA	Model	NO2	24 hours	ug/m3	53.42	NA	48.18	59.7	NA	NA	NA	Entire sample			NA	NA	single pollutant							HR	1.01	5	ug/m3	NA	1	1.0101	792649	2.657595408	0.00374411	0.000964634	9.31E-07	AC	Nieuwenhuijsen 2018 Barcelona, Spain AC	28.39375	4.31459
70000	Hartiala 2016	NA	Ohio	United States	North America	2001	2010	all	NA	NA	monitor	NO2	24h	ppb	18.2	NA	NA	NA	4.9	22.1	2	Entire sample	NA	NA	NA	NA	single pollutant	NA	NA	NA	NA	NA	NA	HR	1	1	ppb	NA	0.94	1.05	4363	1	0	0.028231012	0.00079699	AC	Hartiala 2016 Ohio AC	18.2	2
70001	Desikan 2016	NA	London, UK	Europe	Europe	1995	2012	all	NA	NA	model	NO2	24h	ug/m3	44.59	44.05	41.83	46.87	NA	NA	4.29	Entire sample	NA	NA	NA	NA	single pollutant	NA	NA	NA	NA	NA	NA	HR	0.97	5.04	ug/m3	NA	0.87	1.08	1800	2.678856171	-0.011370229	0.020590488	0.000423968	AC	Desikan 2016 London, UK AC	23.72188	2.28228
[truncated: 8 more columns]
